# Supplementary material for: Quantification of droplet and contact transmission risks among elementary school students based on network analyses using video-recorded data
Source: PLoS One. 2025 Feb 12;20(2):e0313364. doi: 10.1371/journal.pone.0313364 (PMC11819611; doi:10.1371/journal.pone.0313364)
Supplement: S1 Table — (XLSX) [file pone.0313364.s005.xlsx]

## Sheet: Sheet1
Items	Materials
Desk	Wood (Vennered board)
Chair	Wood (Vennered board)
Chair with emergency hood	Cotton cloth
Drawer case	Polypropylene
Glove	Cotton cloth
Neckwear	Cotton cloth
Outerwear	Cotton cloth
Shirt	Cotton cloth
Pants	Cotton cloth
Indoor shoe	Cotton cloth
Handkerchief	Cotton cloth
Hand	Model skin
Feet	Model skin
Face/Neck	Model skin
Head/Hair	Model skin
Writing utensil	Polypropylene
Textbook/Notebook	Wallpaper
Blackboard (front)	Wood (Vennered board)
Blackboard (back)	Wood (Vennered board)
Chalk holder (front)	Polypropylene
Chalk (front)	Pottery
Chalk (back)	Pottery
Blackborad eraser (front)	Polypropylene
Blackboard eraser (back)	Polypropylene
Curtain	Cotton cloth
Window	Pottery
Pencil sharpner	Polypropylene
Book (back)	Wallpaper
Magnet (front)	Polypropylene
Light switch	Polypropylene
Serving table	Wood (Vennered board)
Locker (back)	Stainless
Locker (lunch clothes)	Stainless
Handbag	Cotton cloth
Lunch clothes	Cotton cloth
Water bottle	Stainless
Tablet	Polypropylene
Drawing paper	Wallpaper
Food	Model skin
Tableware	Polypropylene
Cardboard	Cardboard
Sports cap	Cotton cloth
School cap	Cotton cloth
Name tag holder	Polypropylene
Name tag	Polypropylene
Underlay	Polypropylene
Magnet (back)	Polypropylene
Mask	Cotton cloth
Lunch mat	Cotton cloth
Lunch mat holder	Cotton cloth
Stepping stool	Wood (Vennered board)
Handout	Wallpaper
Shelf	Wood (Vennered board)
Desk (teacher)	Wood (Vennered board)
Chair (teacher)	Wood (Vennered board)
Door (front)	Stainless
Door (back)	Stainless
Door (toilet)	Stainless
Door (other classroom)	Stainless
Wall/Bulletin board	Wallpaper
Notices	Wallpaper
Disinfectant	Polypropylene
Cleaning closet	Stainless
Cleaning tool	Polypropylene
Faucet 1	Stainless
Faucet 2	Stainless
Faucet 3	Stainless
Faucet 4	Stainless
Faucet 5	Stainless
Hand wash 1	Polypropylene
Hand wash 2	Polypropylene
Hand wash 3	Polypropylene
Hand wash 4	Polypropylene
Indeterminable item	Polypropylene
Knapsack	Cotton cloth
Floor	Wood (Vennered board)
Ball	Polypropylene
Gym uniform	Cotton cloth
Calligraphy set	Polypropylene
School bag	Model skin
Handrail	Stainless
Sholder	Model skin
Book	Wallpaper
Gym uniform bag	Cotton cloth
Glasses	Polypropylene
Document folder	Polypropylene
Milk carton	Wallpaper
Milk carton box	Polypropylene
Glasses case	Polypropylene
Hair band	Polypropylene
Bucket	Polypropylene
Straw	Polypropylene
Paper waste	Wallpaper
Paper cup	Wallpaper
Serving table cover	Cotton cloth
Plush toy	Cotton cloth
Print desk	Wood (Vennered board)
Lunch clothes cap	Cotton cloth
Bascket with tableware	Polypropylene
Ladle	Stainless
Hook for gym uniform bag	Stainless
Lunch clothes bag	Cotton cloth
Tong	Stainless
Cart for lunch	Stainless
Stopwatch	Polypropylene
Ziplock bag	Polypropylene
Adhesive bandage	Wallpaper
Tissue paper	Wallpaper
Photograph	Polypropylene
Smartphone	Polypropylene
Dust cloth	Cotton cloth
Teacher	Model skin
Frisbee	Polypropylene
Superball	Polypropylene
Water balloon	Polypropylene
Yo-yo	Polypropylene
Ping pong ball	Polypropylene
Toy case	Polypropylene
Broom	Polypropylene
Paper flower	Wallpaper
Ruler	Polypropylene
