# Supplementary material for: Quantification of droplet and contact transmission risks among elementary school students based on network analyses using video-recorded data
Source: PLoS One. 2025 Feb 12;20(2):e0313364. doi: 10.1371/journal.pone.0313364 (PMC11819611; doi:10.1371/journal.pone.0313364)
Supplement: S2 Table — (XLSX) [file pone.0313364.s006.xlsx]

## Sheet: Sheet1
Initiator_ID	Break_time	Time	Communication_type	Target_ID	Duration
1	2nd break (16-12-2022)	10:12:57	Conversation and contact	11	3
1	2nd break (16-12-2022)	10:32:55	Conversation	2	12
1	3rd break (20-12-2022)	11:23:39	Conversation and contact	14	43
1	3rd break (21-12-2022)	11:24:55	Conversation	11	3
1	3rd break (21-12-2022)	11:25:04	Conversation	6	6
1	Lunch break (21-12-2022)	12:10:37	Conversation	14	6
1	Lunch break (21-12-2022)	12:10:44	Conversation	11	41
1	Lunch break (21-12-2022)	12:23:54	Conversation	12	1
2	1st break (16-12-2022)	09:26:25	Conversation	5	5
2	2nd break (16-12-2022)	10:09:40	Conversation	3	14
2	2nd break (16-12-2022)	10:09:59	Conversation	3	43
2	2nd break (16-12-2022)	10:10:53	Conversation	3	2
2	2nd break (16-12-2022)	10:13:57	Conversation	12	5
2	2nd break (16-12-2022)	10:30:11	Conversation	22	5
2	3rd break (20-12-2022)	11:20:57	Conversation	16	1
2	3rd break (20-12-2022)	11:21:09	Conversation	21	69
2	3rd break (20-12-2022)	11:21:14	Conversation	16	38
2	3rd break (20-12-2022)	11:22:08	Conversation	21	10
2	3rd break (20-12-2022)	11:22:49	Conversation	21	3
2	3rd break (21-12-2022)	11:23:57	Conversation	15	3
2	3rd break (21-12-2022)	11:24:34	Conversation	15	33
2	Before afternoon homeroom (21-12-2022)	14:05:39	Conversation	15	31
2	Before morning homeroom (21-12-2022)	08:08:21	Conversation	14	51
2	Before morning homeroom (21-12-2022)	08:09:20	Conversation	3	3
2	Before morning homeroom (21-12-2022)	08:10:04	Conversation	3	6
2	Before morning homeroom (21-12-2022)	08:10:21	Conversation	14	9
2	Before morning homeroom (21-12-2022)	08:10:41	Conversation	15	6
2	Before morning homeroom (21-12-2022)	08:10:48	Conversation	3	3
2	Before morning homeroom (21-12-2022)	08:10:56	Conversation	14	1
2	Before morning homeroom (21-12-2022)	08:11:04	Conversation	3	27
2	Before morning homeroom (21-12-2022)	08:11:33	Conversation	22	21
2	Before morning homeroom (21-12-2022)	08:12:39	Conversation	15	8
2	Before morning homeroom (21-12-2022)	08:12:50	Conversation and contact	22	21
2	Before morning homeroom (21-12-2022)	08:14:04	Conversation	21	7
2	Lunch break (21-12-2022)	12:08:56	Conversation	21	5
2	Lunch break (21-12-2022)	12:10:21	Conversation	7	2
2	Lunch break (21-12-2022)	12:11:12	Conversation	22	5
2	Lunch break (21-12-2022)	12:11:24	Conversation	26	2
2	Lunch break (21-12-2022)	12:12:37	Conversation	15	2
2	Lunch break (21-12-2022)	12:12:51	Conversation	15	13
2	Lunch break (21-12-2022)	12:13:16	Conversation and contact	15	84
2	Lunch break (21-12-2022)	12:16:13	Conversation	22	6
3	Before afternoon homeroom (21-12-2022)	14:05:47	Conversation and contact	22	17
3	Before morning homeroom (21-12-2022)	08:09:19	Contact	2	3
3	Before morning homeroom (21-12-2022)	08:10:47	Conversation and contact	2	3
3	Before morning homeroom (21-12-2022)	08:14:51	Conversation	5	23
3	Lunch break (21-12-2022)	12:11:56	Conversation	4	19
3	Lunch break (21-12-2022)	12:13:02	Conversation	4	18
4	1st break (16-12-2022)	09:24:14	Conversation	12	10
4	1st break (16-12-2022)	09:25:14	Conversation	5	4
4	2nd break (16-12-2022)	10:14:19	Conversation	9	2
4	2nd break (16-12-2022)	10:14:54	Conversation	12	9
4	3rd break (20-12-2022)	11:21:01	Conversation	12	32
4	3rd break (20-12-2022)	11:21:38	Conversation and contact	12	73
4	3rd break (20-12-2022)	11:24:38	Conversation and contact	12	31
4	3rd break (20-12-2022)	11:25:27	Conversation and contact	22	7
4	Before afternoon homeroom (21-12-2022)	14:04:27	Conversation	5	5
4	Before morning homeroom (21-12-2022)	08:08:54	Conversation and contact	3	7
4	Before morning homeroom (21-12-2022)	08:09:59	Conversation	3	14
4	Before morning homeroom (21-12-2022)	08:10:41	Conversation	24	11
4	Before morning homeroom (21-12-2022)	08:12:15	Conversation	3	4
4	Lunch break (21-12-2022)	12:04:48	Conversation	3	4
4	Lunch break (21-12-2022)	12:06:27	Conversation	3	11
4	Lunch break (21-12-2022)	12:07:59	Conversation	12	47
4	Lunch break (21-12-2022)	12:09:40	Conversation and contact	12	15
4	Lunch break (21-12-2022)	12:11:43	Conversation and contact	12	12
4	Lunch break (21-12-2022)	12:11:57	Conversation and contact	3	17
4	Lunch break (21-12-2022)	12:12:41	Conversation	12	3
4	Lunch break (21-12-2022)	12:12:54	Conversation	8	1
4	Lunch break (21-12-2022)	12:13:01	Conversation	8	1
4	Lunch break (21-12-2022)	12:13:02	Conversation	3	17
5	2nd break (16-12-2022)	10:34:00	Conversation	10	10
5	3rd break (20-12-2022)	11:20:55	Conversation and contact	12	3
5	3rd break (20-12-2022)	11:22:41	Conversation	3	3
5	3rd break (20-12-2022)	11:22:52	Conversation	2	6
5	3rd break (20-12-2022)	11:25:02	Conversation and contact	30	5
5	Before morning homeroom (21-12-2022)	08:05:50	Conversation	3	5
5	Before morning homeroom (21-12-2022)	08:06:04	Conversation	15	24
5	Before morning homeroom (21-12-2022)	08:06:32	Conversation	15	11
5	Before morning homeroom (21-12-2022)	08:07:15	Conversation	24	50
5	Before morning homeroom (21-12-2022)	08:08:46	Conversation	25	17
5	Before morning homeroom (21-12-2022)	08:11:51	Conversation	18	30
5	Before morning homeroom (21-12-2022)	08:12:30	Conversation	18	4
5	Before morning homeroom (21-12-2022)	08:12:36	Conversation	15	9
5	Before morning homeroom (21-12-2022)	08:12:56	Conversation	4	6
5	Before morning homeroom (21-12-2022)	08:13:06	Conversation	10	11
5	Before morning homeroom (21-12-2022)	08:14:49	Conversation	3	26
5	Lunch break (21-12-2022)	12:05:25	Conversation	22	4
5	Lunch break (21-12-2022)	12:07:00	Conversation	10	15
5	Lunch break (21-12-2022)	12:09:08	Conversation	23	21
5	Lunch break (21-12-2022)	12:09:41	Conversation	15	27
5	Lunch break (21-12-2022)	12:10:18	Conversation	15	2
5	Lunch break (21-12-2022)	12:10:33	Conversation and contact	15	5
5	Lunch break (21-12-2022)	12:10:41	Conversation	20	15
5	Lunch break (21-12-2022)	12:11:07	Conversation	13	21
5	Lunch break (21-12-2022)	12:11:31	Conversation	23	30
5	Lunch break (21-12-2022)	12:12:41	Conversation	23	14
5	Lunch break (21-12-2022)	12:17:16	Conversation	22	9
6	1st break (16-12-2022)	09:22:45	Contact	16	20
6	2nd break (16-12-2022)	10:18:57	Conversation	8	3
6	2nd break (16-12-2022)	10:19:10	Conversation and contact	8	7
6	3rd break (20-12-2022)	11:21:00	Contact	16	1
6	3rd break (20-12-2022)	11:21:01	Conversation and contact	18	173
6	3rd break (20-12-2022)	11:24:30	Conversation	1	8
6	3rd break (20-12-2022)	11:24:38	Conversation and contact	18	33
6	3rd break (21-12-2022)	11:22:34	Conversation	16	12
6	3rd break (21-12-2022)	11:22:58	Conversation	14	4
6	Lunch break (21-12-2022)	12:11:46	Conversation	14	10
6	Lunch break (21-12-2022)	12:22:46	Conversation	1	6
7	1st break (16-12-2022)	09:25:07	Conversation	17	5
7	2nd break (16-12-2022)	10:09:51	Conversation	18	9
7	2nd break (16-12-2022)	10:10:25	Conversation and contact	18	3
7	2nd break (16-12-2022)	10:17:03	Conversation and contact	18	3
7	3rd break (20-12-2022)	11:24:20	Conversation	16	35
7	3rd break (20-12-2022)	11:25:32	Conversation and contact	16	17
7	3rd break (20-12-2022)	11:25:32	Contact	28	2
7	3rd break (21-12-2022)	11:24:29	Conversation	14	5
7	Before afternoon homeroom (21-12-2022)	14:06:01	Conversation	5	12
7	Before afternoon homeroom (21-12-2022)	14:06:41	Conversation	16	26
7	Before afternoon homeroom (21-12-2022)	14:08:29	Conversation	18	7
7	Before afternoon homeroom (21-12-2022)	14:08:49	Conversation	16	11
7	Before afternoon homeroom (21-12-2022)	14:09:40	Conversation	16	4
7	Before afternoon homeroom (21-12-2022)	14:09:56	Conversation	16	4
7	Before afternoon homeroom (21-12-2022)	14:12:13	Conversation	16	7
7	Before morning homeroom (21-12-2022)	08:10:15	Conversation and contact	18	19
7	Before morning homeroom (21-12-2022)	08:10:43	Conversation	16	5
7	Before morning homeroom (21-12-2022)	08:11:27	Conversation	18	9
7	Before morning homeroom (21-12-2022)	08:11:37	Conversation	18	2
7	Before morning homeroom (21-12-2022)	08:12:08	Contact	18	1
7	Before morning homeroom (21-12-2022)	08:14:40	Conversation	8	39
7	Before morning homeroom (21-12-2022)	08:15:28	Conversation	8	6
7	Lunch break (21-12-2022)	12:10:55	Conversation	12	6
7	Lunch break (21-12-2022)	12:11:39	Conversation	16	8
7	Lunch break (21-12-2022)	12:11:50	Contact	18	2
7	Lunch break (21-12-2022)	12:13:33	Conversation	28	2
7	Lunch break (21-12-2022)	12:14:09	Conversation	28	13
7	Lunch break (21-12-2022)	12:14:35	Conversation	28	4
8	2nd break (16-12-2022)	10:32:41	Conversation	27	20
8	3rd break (20-12-2022)	11:21:09	Conversation	11	37
8	3rd break (20-12-2022)	11:22:10	Conversation	11	27
8	3rd break (20-12-2022)	11:23:33	Conversation and contact	11	129
8	Before afternoon homeroom (21-12-2022)	14:07:20	Conversation	25	2
8	Before morning homeroom (21-12-2022)	08:12:37	Contact	11	2
8	Lunch break (21-12-2022)	12:05:51	Conversation	9	9
8	Lunch break (21-12-2022)	12:07:36	Conversation	9	52
8	Lunch break (21-12-2022)	12:09:59	Conversation	9	100
8	Lunch break (21-12-2022)	12:11:55	Conversation	9	10
8	Lunch break (21-12-2022)	12:12:24	Conversation	9	3
8	Lunch break (21-12-2022)	12:13:38	Conversation	10	31
8	Lunch break (21-12-2022)	12:14:32	Conversation and contact	17	102
8	Lunch break (21-12-2022)	12:19:29	Conversation	9	36
8	Lunch break (21-12-2022)	12:20:23	Conversation	9	75
8	Lunch break (21-12-2022)	12:21:44	Conversation	9	28
9	1st break (16-12-2022)	09:23:30	Conversation	27	20
9	1st break (16-12-2022)	09:23:48	Conversation	17	19
9	2nd break (16-12-2022)	10:14:59	Conversation and contact	20	6
9	2nd break (16-12-2022)	10:31:53	Conversation	4	6
9	3rd break (20-12-2022)	11:21:30	Conversation and contact	17	11
9	3rd break (20-12-2022)	11:21:44	Conversation and contact	17	4
9	3rd break (20-12-2022)	11:23:37	Contact	17	1
9	3rd break (20-12-2022)	11:23:48	Conversation and contact	20	3
9	3rd break (20-12-2022)	11:24:04	Conversation and contact	27	2
9	3rd break (20-12-2022)	11:24:06	Conversation and contact	20	6
9	3rd break (20-12-2022)	11:24:53	Conversation	17	3
9	Before afternoon homeroom (21-12-2022)	14:01:54	Conversation	10	2
9	Before afternoon homeroom (21-12-2022)	14:04:27	Conversation	10	7
9	Before afternoon homeroom (21-12-2022)	14:05:28	Conversation	25	6
9	Lunch break (21-12-2022)	12:07:52	Conversation	10	18
9	Lunch break (21-12-2022)	12:09:28	Conversation	17	20
9	Lunch break (21-12-2022)	12:10:11	Conversation	17	7
9	Lunch break (21-12-2022)	12:12:35	Conversation and contact	17	12
9	Lunch break (21-12-2022)	12:14:48	Conversation and contact	17	2
9	Lunch break (21-12-2022)	12:15:13	Conversation and contact	17	26
9	Lunch break (21-12-2022)	12:18:37	Conversation	17	2
9	Lunch break (21-12-2022)	12:18:44	Conversation	15	9
9	Lunch break (21-12-2022)	12:18:56	Conversation	20	1
9	Lunch break (21-12-2022)	12:19:03	Conversation	20	18
9	Lunch break (21-12-2022)	12:20:07	Conversation	20	1
9	Lunch break (21-12-2022)	12:20:10	Conversation	8	3
9	Lunch break (21-12-2022)	12:21:40	Conversation and contact	17	10
10	1st break (16-12-2022)	09:22:38	Conversation	16	8
10	2nd break (16-12-2022)	10:15:09	Conversation	14	4
10	2nd break (16-12-2022)	10:30:46	Conversation	2	12
10	2nd break (16-12-2022)	10:31:01	Conversation	9	4
10	2nd break (16-12-2022)	10:31:36	Conversation	5	15
10	2nd break (16-12-2022)	10:31:56	Conversation	5	2
10	2nd break (16-12-2022)	10:31:59	Conversation	5	3
10	2nd break (16-12-2022)	10:33:02	Conversation	5	3
10	2nd break (16-12-2022)	10:33:17	Conversation	5	5
10	3rd break (20-12-2022)	11:21:07	Conversation and contact	20	278
10	3rd break (21-12-2022)	11:23:23	Conversation	20	7
10	3rd break (21-12-2022)	11:23:46	Conversation	20	11
10	Before morning homeroom (21-12-2022)	08:13:38	Conversation	20	26
10	Lunch break (21-12-2022)	12:19:44	Conversation	20	25
10	Lunch break (21-12-2022)	12:21:56	Conversation and contact	17	6
10	Lunch break (21-12-2022)	12:22:13	Conversation and contact	20	53
11	2nd break (16-12-2022)	10:09:41	Conversation	12	19
11	2nd break (16-12-2022)	10:10:05	Conversation	12	1
11	2nd break (16-12-2022)	10:10:15	Conversation	12	13
11	2nd break (16-12-2022)	10:31:36	Conversation	8	4
11	3rd break (20-12-2022)	11:20:59	Conversation and contact	8	5
11	3rd break (20-12-2022)	11:21:11	Conversation and contact	8	34
11	3rd break (20-12-2022)	11:22:17	Conversation and contact	8	38
11	3rd break (20-12-2022)	11:23:18	Contact	14	8
11	3rd break (20-12-2022)	11:23:28	Contact	23	1
11	3rd break (20-12-2022)	11:23:32	Conversation	8	8
11	3rd break (20-12-2022)	11:23:45	Conversation	8	94
11	3rd break (20-12-2022)	11:25:42	Contact	30	1
11	3rd break (21-12-2022)	11:24:27	Conversation	1	3
11	Before afternoon homeroom (21-12-2022)	14:06:45	Conversation	16	13
11	Before afternoon homeroom (21-12-2022)	14:07:25	Conversation	30	1
11	Before afternoon homeroom (21-12-2022)	14:09:10	Conversation	30	42
11	Before afternoon homeroom (21-12-2022)	14:10:28	Conversation	30	2
11	Before morning homeroom (21-12-2022)	08:05:23	Conversation	14	8
11	Before morning homeroom (21-12-2022)	08:06:24	Conversation	13	13
11	Before morning homeroom (21-12-2022)	08:06:44	Conversation	21	14
11	Before morning homeroom (21-12-2022)	08:08:14	Conversation	25	1
11	Before morning homeroom (21-12-2022)	08:08:16	Conversation	27	2
11	Before morning homeroom (21-12-2022)	08:08:45	Conversation	30	6
11	Before morning homeroom (21-12-2022)	08:08:55	Conversation	30	3
11	Before morning homeroom (21-12-2022)	08:09:03	Conversation	30	2
11	Lunch break (21-12-2022)	12:08:15	Conversation	30	4
11	Lunch break (21-12-2022)	12:08:23	Conversation	6	5
11	Lunch break (21-12-2022)	12:09:07	Conversation and contact	30	25
11	Lunch break (21-12-2022)	12:09:56	Conversation	30	5
11	Lunch break (21-12-2022)	12:11:48	Conversation	6	2
11	Lunch break (21-12-2022)	12:12:06	Conversation	30	6
11	Lunch break (21-12-2022)	12:12:13	Conversation	22	13
11	Lunch break (21-12-2022)	12:13:23	Conversation	30	11
11	Lunch break (21-12-2022)	12:13:53	Conversation	14	3
11	Lunch break (21-12-2022)	12:14:02	Conversation	14	31
11	Lunch break (21-12-2022)	12:15:03	Conversation	14	6
12	1st break (16-12-2022)	09:25:03	Conversation	13	10
12	1st break (16-12-2022)	09:25:38	Conversation	13	12
12	2nd break (16-12-2022)	10:14:43	Conversation	2	7
12	2nd break (16-12-2022)	10:31:51	Conversation	24	27
12	3rd break (20-12-2022)	11:21:21	Conversation and contact	4	10
12	3rd break (20-12-2022)	11:22:06	Contact	25	5
12	3rd break (20-12-2022)	11:25:22	Contact	24	20
12	Before afternoon homeroom (21-12-2022)	14:04:19	Conversation	7	24
12	Before afternoon homeroom (21-12-2022)	14:05:31	Conversation and contact	4	6
12	Before afternoon homeroom (21-12-2022)	14:07:16	Conversation	14	2
12	Before afternoon homeroom (21-12-2022)	14:07:43	Conversation	18	22
12	Lunch break (21-12-2022)	12:08:57	Conversation and contact	24	5
12	Lunch break (21-12-2022)	12:09:09	Conversation	4	13
12	Lunch break (21-12-2022)	12:09:32	Conversation and contact	24	23
12	Lunch break (21-12-2022)	12:12:15	Conversation	24	8
12	Lunch break (21-12-2022)	12:12:30	Conversation	4	6
12	Lunch break (21-12-2022)	12:12:36	Conversation and contact	24	395
13	2nd break (16-12-2022)	10:09:42	Conversation	14	3
13	3rd break (20-12-2022)	11:21:10	Conversation	21	104
13	3rd break (20-12-2022)	11:23:03	Conversation and contact	22	53
13	3rd break (20-12-2022)	11:24:17	Conversation and contact	14	20
13	3rd break (20-12-2022)	11:24:42	Conversation	22	62
13	Before morning homeroom (21-12-2022)	08:05:22	Conversation	11	14
13	Before morning homeroom (21-12-2022)	08:07:51	Contact	21	2
13	Before morning homeroom (21-12-2022)	08:08:48	Conversation and contact	14	19
13	Before morning homeroom (21-12-2022)	08:09:17	Conversation	3	7
13	Before morning homeroom (21-12-2022)	08:09:25	Conversation	4	3
13	Before morning homeroom (21-12-2022)	08:09:29	Conversation	5	10
13	Before morning homeroom (21-12-2022)	08:10:18	Conversation	5	17
13	Before morning homeroom (21-12-2022)	08:11:20	Conversation	11	35
13	Before morning homeroom (21-12-2022)	08:12:11	Conversation	15	15
13	Before morning homeroom (21-12-2022)	08:12:40	Conversation	14	5
13	Before morning homeroom (21-12-2022)	08:12:49	Conversation and contact	11	63
13	Before morning homeroom (21-12-2022)	08:14:41	Conversation	14	22
13	Lunch break (21-12-2022)	12:08:10	Conversation	14	9
13	Lunch break (21-12-2022)	12:08:23	Conversation	14	1
13	Lunch break (21-12-2022)	12:08:27	Conversation	14	4
13	Lunch break (21-12-2022)	12:08:37	Conversation	14	5
13	Lunch break (21-12-2022)	12:12:37	Conversation and contact	5	2
13	Lunch break (21-12-2022)	12:15:13	Conversation and contact	14	9
13	Lunch break (21-12-2022)	12:15:26	Conversation and contact	14	58
13	Lunch break (21-12-2022)	12:16:26	Conversation	14	10
13	Lunch break (21-12-2022)	12:16:37	Conversation and contact	14	56
13	Lunch break (21-12-2022)	12:22:29	Conversation	12	2
13	Lunch break (21-12-2022)	12:22:57	Conversation	12	3
13	Lunch break (21-12-2022)	12:23:10	Conversation	12	4
14	1st break (16-12-2022)	09:24:22	Conversation	15	17
14	1st break (16-12-2022)	09:24:44	Conversation	15	2
14	1st break (16-12-2022)	09:25:40	Conversation	15	13
14	2nd break (16-12-2022)	10:15:14	Conversation	23	12
14	2nd break (16-12-2022)	10:31:39	Conversation	23	11
14	2nd break (16-12-2022)	10:33:01	Conversation	23	4
14	3rd break (20-12-2022)	11:21:01	Conversation	21	20
14	3rd break (20-12-2022)	11:21:50	Conversation	21	19
14	3rd break (21-12-2022)	11:23:42	Conversation	10	2
14	Before afternoon homeroom (21-12-2022)	14:02:06	Conversation	15	9
14	Before afternoon homeroom (21-12-2022)	14:02:22	Conversation	15	12
14	Before afternoon homeroom (21-12-2022)	14:03:52	Conversation	15	2
14	Before afternoon homeroom (21-12-2022)	14:04:42	Conversation	13	16
14	Before afternoon homeroom (21-12-2022)	14:06:52	Conversation	21	27
14	Before morning homeroom (21-12-2022)	08:05:51	Conversation	13	8
14	Before morning homeroom (21-12-2022)	08:06:23	Conversation	13	3
14	Before morning homeroom (21-12-2022)	08:06:43	Conversation	15	6
14	Before morning homeroom (21-12-2022)	08:07:16	Conversation	15	2
14	Before morning homeroom (21-12-2022)	08:08:12	Conversation	2	9
14	Before morning homeroom (21-12-2022)	08:09:52	Conversation	3	4
14	Before morning homeroom (21-12-2022)	08:10:10	Conversation	3	11
14	Before morning homeroom (21-12-2022)	08:10:31	Conversation	15	7
14	Before morning homeroom (21-12-2022)	08:10:53	Conversation	22	1
14	Before morning homeroom (21-12-2022)	08:10:58	Conversation	22	4
14	Before morning homeroom (21-12-2022)	08:12:19	Conversation	15	5
14	Before morning homeroom (21-12-2022)	08:12:32	Conversation	23	5
14	Before morning homeroom (21-12-2022)	08:12:48	Conversation	23	13
14	Lunch break (21-12-2022)	12:08:08	Conversation	13	13
14	Lunch break (21-12-2022)	12:08:30	Conversation	15	5
14	Lunch break (21-12-2022)	12:08:44	Conversation	13	5
14	Lunch break (21-12-2022)	12:09:10	Conversation	5	2
14	Lunch break (21-12-2022)	12:09:16	Conversation	23	2
14	Lunch break (21-12-2022)	12:09:29	Conversation and contact	1	3
14	Lunch break (21-12-2022)	12:09:35	Conversation	13	3
14	Lunch break (21-12-2022)	12:09:40	Conversation and contact	11	13
14	Lunch break (21-12-2022)	12:10:18	Conversation	11	26
14	Lunch break (21-12-2022)	12:14:42	Conversation	3	4
15	1st break (16-12-2022)	09:24:19	Conversation	14	15
15	1st break (16-12-2022)	09:24:50	Conversation	5	10
15	2nd break (16-12-2022)	10:09:50	Conversation	23	13
15	2nd break (16-12-2022)	10:14:20	Conversation	9	6
15	2nd break (16-12-2022)	10:14:33	Conversation	25	2
15	2nd break (16-12-2022)	10:14:39	Conversation	13	5
15	2nd break (16-12-2022)	10:14:58	Conversation	4	5
15	2nd break (16-12-2022)	10:31:15	Conversation	2	27
15	2nd break (16-12-2022)	10:31:47	Conversation	9	3
15	3rd break (20-12-2022)	11:21:21	Conversation	5	34
15	3rd break (20-12-2022)	11:22:22	Conversation	3	8
15	3rd break (20-12-2022)	11:22:30	Contact	22	7
15	3rd break (20-12-2022)	11:22:41	Contact	22	2
15	3rd break (20-12-2022)	11:22:55	Conversation	3	29
15	3rd break (20-12-2022)	11:24:37	Contact	23	2
15	3rd break (21-12-2022)	11:24:04	Conversation	6	12
15	3rd break (21-12-2022)	11:24:24	Conversation	2	43
15	Before afternoon homeroom (21-12-2022)	14:03:57	Conversation	20	15
15	Before afternoon homeroom (21-12-2022)	14:04:20	Conversation	20	20
15	Before morning homeroom (21-12-2022)	08:06:35	Conversation and contact	5	8
15	Before morning homeroom (21-12-2022)	08:07:30	Conversation	14	42
15	Before morning homeroom (21-12-2022)	08:09:20	Conversation	3	28
15	Before morning homeroom (21-12-2022)	08:10:26	Conversation	3	12
15	Before morning homeroom (21-12-2022)	08:11:15	Conversation	14	21
15	Before morning homeroom (21-12-2022)	08:13:01	Conversation	1	67
15	Lunch break (21-12-2022)	12:04:27	Conversation	23	10
15	Lunch break (21-12-2022)	12:09:44	Conversation and contact	5	20
15	Lunch break (21-12-2022)	12:10:25	Conversation	14	6
15	Lunch break (21-12-2022)	12:10:45	Conversation	20	8
15	Lunch break (21-12-2022)	12:10:56	Conversation and contact	5	7
15	Lunch break (21-12-2022)	12:11:25	Conversation	20	34
15	Lunch break (21-12-2022)	12:12:02	Conversation	17	27
15	Lunch break (21-12-2022)	12:12:42	Conversation and contact	4	2
15	Lunch break (21-12-2022)	12:12:51	Conversation and contact	2	108
15	Lunch break (21-12-2022)	12:16:21	Conversation	2	25
15	Lunch break (21-12-2022)	12:20:28	Conversation	20	158
16	1st break (16-12-2022)	09:22:26	Conversation	17	5
16	1st break (16-12-2022)	09:22:37	Conversation	10	8
16	1st break (16-12-2022)	09:23:46	Conversation	6	2
16	1st break (16-12-2022)	09:24:19	Conversation	2	2
16	3rd break (20-12-2022)	11:20:54	Conversation	18	77
16	3rd break (20-12-2022)	11:22:19	Conversation	17	31
16	3rd break (20-12-2022)	11:23:06	Conversation	26	11
16	3rd break (20-12-2022)	11:23:22	Conversation	26	41
16	3rd break (20-12-2022)	11:24:15	Conversation	26	93
16	3rd break (21-12-2022)	11:22:15	Conversation	21	10
16	3rd break (21-12-2022)	11:23:32	Conversation	17	6
16	Before afternoon homeroom (21-12-2022)	14:09:40	Conversation	18	20
16	Before afternoon homeroom (21-12-2022)	14:13:04	Contact	7	3
16	Before morning homeroom (21-12-2022)	08:10:21	Conversation	11	2
16	Before morning homeroom (21-12-2022)	08:10:39	Conversation	18	9
16	Before morning homeroom (21-12-2022)	08:11:19	Conversation	18	3
16	Before morning homeroom (21-12-2022)	08:12:10	Conversation and contact	18	4
16	Lunch break (21-12-2022)	12:07:33	Conversation	21	18
16	Lunch break (21-12-2022)	12:08:35	Conversation and contact	18	87
16	Lunch break (21-12-2022)	12:11:21	Conversation and contact	20	6
16	Lunch break (21-12-2022)	12:12:11	Conversation	18	24
16	Lunch break (21-12-2022)	12:12:42	Conversation and contact	18	204
17	1st break (16-12-2022)	09:23:37	Conversation	26	8
17	1st break (16-12-2022)	09:25:33	Conversation and contact	16	11
17	2nd break (16-12-2022)	10:12:19	Conversation	9	3
17	2nd break (16-12-2022)	10:13:18	Conversation and contact	9	11
17	2nd break (16-12-2022)	10:13:23	Contact	27	11
17	2nd break (16-12-2022)	10:13:41	Conversation and contact	9	3
17	2nd break (16-12-2022)	10:31:04	Conversation	27	66
17	2nd break (16-12-2022)	10:32:21	Conversation	26	4
17	2nd break (16-12-2022)	10:32:25	Conversation	27	25
17	2nd break (16-12-2022)	10:32:56	Conversation	29	24
17	2nd break (16-12-2022)	10:33:22	Conversation and contact	28	19
17	2nd break (16-12-2022)	10:33:50	Conversation	28	5
17	3rd break (20-12-2022)	11:20:52	Conversation and contact	20	43
17	3rd break (20-12-2022)	11:21:42	Conversation and contact	9	20
17	3rd break (20-12-2022)	11:23:16	Conversation and contact	9	30
17	3rd break (20-12-2022)	11:23:47	Contact	27	54
17	3rd break (20-12-2022)	11:23:51	Conversation	20	6
17	3rd break (20-12-2022)	11:24:05	Conversation and contact	10	4
17	3rd break (20-12-2022)	11:24:16	Conversation	9	11
17	3rd break (20-12-2022)	11:24:30	Conversation and contact	20	6
17	3rd break (20-12-2022)	11:25:05	Conversation	10	3
17	3rd break (20-12-2022)	11:25:45	Contact	9	4
17	3rd break (21-12-2022)	11:23:11	Conversation	19	32
17	3rd break (21-12-2022)	11:23:51	Conversation	20	7
17	Before afternoon homeroom (21-12-2022)	14:05:27	Conversation	27	3
17	Before afternoon homeroom (21-12-2022)	14:08:39	Conversation	27	10
17	Before morning homeroom (21-12-2022)	08:13:30	Conversation	16	13
17	Before morning homeroom (21-12-2022)	08:13:50	Conversation	20	6
17	Before morning homeroom (21-12-2022)	08:15:16	Conversation	20	11
17	Lunch break (21-12-2022)	12:08:34	Conversation	29	10
17	Lunch break (21-12-2022)	12:08:46	Conversation and contact	29	7
17	Lunch break (21-12-2022)	12:08:54	Conversation	19	2
17	Lunch break (21-12-2022)	12:08:57	Conversation	29	11
17	Lunch break (21-12-2022)	12:09:08	Conversation	19	18
17	Lunch break (21-12-2022)	12:10:02	Conversation	9	4
17	Lunch break (21-12-2022)	12:10:11	Conversation	9	8
17	Lunch break (21-12-2022)	12:10:38	Conversation	10	16
17	Lunch break (21-12-2022)	12:11:15	Conversation	24	4
17	Lunch break (21-12-2022)	12:11:37	Conversation	10	14
17	Lunch break (21-12-2022)	12:12:38	Conversation and contact	15	3
17	Lunch break (21-12-2022)	12:12:50	Conversation	9	39
17	Lunch break (21-12-2022)	12:13:30	Conversation	9	70
17	Lunch break (21-12-2022)	12:14:40	Conversation	8	1
17	Lunch break (21-12-2022)	12:14:43	Conversation	8	30
17	Lunch break (21-12-2022)	12:15:34	Conversation	9	4
17	Lunch break (21-12-2022)	12:15:38	Conversation	8	1
17	Lunch break (21-12-2022)	12:15:39	Conversation	9	35
17	Lunch break (21-12-2022)	12:16:28	Conversation	9	18
17	Lunch break (21-12-2022)	12:18:53	Conversation	9	1
17	Lunch break (21-12-2022)	12:19:05	Conversation	15	2
17	Lunch break (21-12-2022)	12:19:21	Conversation	9	4
17	Lunch break (21-12-2022)	12:19:30	Conversation	9	16
17	Lunch break (21-12-2022)	12:19:59	Conversation	9	7
17	Lunch break (21-12-2022)	12:20:26	Conversation	9	69
17	Lunch break (21-12-2022)	12:22:15	Conversation	9	81
18	2nd break (16-12-2022)	10:10:07	Conversation	7	14
18	Lunch break (21-12-2022)	12:10:54	Conversation	16	11
18	Lunch break (21-12-2022)	12:11:27	Conversation and contact	16	37
18	Lunch break (21-12-2022)	12:13:24	Conversation	12	15
19	1st break (16-12-2022)	09:22:05	Conversation	29	46
19	1st break (16-12-2022)	09:22:52	Conversation	17	43
19	2nd break (16-12-2022)	10:09:57	Conversation	29	3
19	2nd break (16-12-2022)	10:15:33	Conversation and contact	27	8
19	2nd break (16-12-2022)	10:32:09	Conversation and contact	20	14
19	2nd break (16-12-2022)	10:32:40	Conversation and contact	20	13
19	3rd break (21-12-2022)	11:23:32	Conversation	29	10
19	Before morning homeroom (21-12-2022)	08:09:11	Conversation	29	21
19	Before morning homeroom (21-12-2022)	08:15:03	Conversation	20	8
19	Lunch break (21-12-2022)	12:10:18	Conversation and contact	13	5
19	Lunch break (21-12-2022)	12:10:30	Conversation and contact	14	6
19	Lunch break (21-12-2022)	12:10:43	Conversation and contact	18	6
19	Lunch break (21-12-2022)	12:11:00	Conversation	29	2
19	Lunch break (21-12-2022)	12:11:05	Conversation	29	3
19	Lunch break (21-12-2022)	12:11:53	Conversation and contact	29	7
19	Lunch break (21-12-2022)	12:17:15	Conversation	29	17
19	Lunch break (21-12-2022)	12:17:16	Conversation and contact	20	16
19	Lunch break (21-12-2022)	12:21:51	Conversation	22	8
19	Lunch break (21-12-2022)	12:23:42	Conversation	15	9
20	1st break (16-12-2022)	09:24:28	Conversation	21	5
20	1st break (16-12-2022)	09:24:36	Conversation	19	5
20	2nd break (16-12-2022)	10:15:05	Conversation and contact	9	8
20	2nd break (16-12-2022)	10:15:13	Conversation and contact	10	13
20	2nd break (16-12-2022)	10:31:49	Conversation	29	7
20	2nd break (16-12-2022)	10:32:09	Conversation	19	14
20	2nd break (16-12-2022)	10:32:36	Conversation	15	5
20	2nd break (16-12-2022)	10:33:12	Conversation and contact	19	13
20	2nd break (16-12-2022)	10:33:28	Conversation and contact	19	7
20	3rd break (20-12-2022)	11:20:52	Conversation and contact	17	53
20	3rd break (20-12-2022)	11:21:45	Conversation and contact	10	71
20	3rd break (20-12-2022)	11:23:11	Conversation and contact	10	37
20	Before afternoon homeroom (21-12-2022)	14:01:11	Conversation and contact	19	14
20	Before afternoon homeroom (21-12-2022)	14:04:33	Conversation	25	5
20	Before afternoon homeroom (21-12-2022)	14:04:55	Conversation	25	3
20	Before afternoon homeroom (21-12-2022)	14:05:36	Conversation	9	45
20	Before afternoon homeroom (21-12-2022)	14:06:23	Conversation and contact	19	36
20	Before morning homeroom (21-12-2022)	08:05:39	Conversation	29	15
20	Before morning homeroom (21-12-2022)	08:06:19	Conversation	19	40
20	Before morning homeroom (21-12-2022)	08:07:18	Conversation	29	22
20	Before morning homeroom (21-12-2022)	08:08:37	Conversation	19	18
20	Before morning homeroom (21-12-2022)	08:08:59	Conversation	29	9
20	Before morning homeroom (21-12-2022)	08:09:22	Contact	29	8
20	Before morning homeroom (21-12-2022)	08:09:45	Conversation	29	8
20	Before morning homeroom (21-12-2022)	08:09:53	Conversation and contact	19	22
20	Before morning homeroom (21-12-2022)	08:10:20	Conversation	19	38
20	Before morning homeroom (21-12-2022)	08:11:09	Conversation	19	5
20	Before morning homeroom (21-12-2022)	08:11:15	Conversation and contact	27	25
20	Before morning homeroom (21-12-2022)	08:11:43	Conversation and contact	27	5
20	Before morning homeroom (21-12-2022)	08:11:56	Conversation and contact	27	108
20	Before morning homeroom (21-12-2022)	08:13:44	Conversation and contact	10	20
20	Lunch break (21-12-2022)	12:04:44	Conversation	29	30
20	Lunch break (21-12-2022)	12:06:09	Conversation	15	5
20	Lunch break (21-12-2022)	12:06:35	Conversation	15	18
20	Lunch break (21-12-2022)	12:07:22	Conversation	15	8
20	Lunch break (21-12-2022)	12:07:58	Conversation	15	5
20	Lunch break (21-12-2022)	12:08:41	Conversation	15	8
20	Lunch break (21-12-2022)	12:08:55	Conversation	15	46
20	Lunch break (21-12-2022)	12:09:47	Conversation	5	21
20	Lunch break (21-12-2022)	12:11:01	Conversation and contact	10	24
20	Lunch break (21-12-2022)	12:11:26	Conversation	15	29
20	Lunch break (21-12-2022)	12:12:15	Conversation and contact	29	71
20	Lunch break (21-12-2022)	12:14:38	Conversation	29	8
20	Lunch break (21-12-2022)	12:15:47	Conversation	19	10
20	Lunch break (21-12-2022)	12:17:04	Conversation and contact	29	91
20	Lunch break (21-12-2022)	12:18:41	Conversation and contact	17	9
20	Lunch break (21-12-2022)	12:19:07	Conversation and contact	9	18
20	Lunch break (21-12-2022)	12:19:39	Conversation	15	9
20	Lunch break (21-12-2022)	12:20:10	Conversation and contact	15	177
20	Lunch break (21-12-2022)	12:23:16	Conversation	15	48
21	1st break (16-12-2022)	09:24:18	Conversation	22	8
21	1st break (16-12-2022)	09:24:42	Conversation	22	65
21	2nd break (16-12-2022)	10:11:52	Conversation	22	22
21	2nd break (16-12-2022)	10:31:02	Conversation	20	6
21	2nd break (16-12-2022)	10:31:08	Conversation	15	3
21	2nd break (16-12-2022)	10:31:44	Contact	13	9
21	2nd break (16-12-2022)	10:32:15	Conversation	11	89
21	2nd break (16-12-2022)	10:33:50	Conversation	22	37
21	3rd break (20-12-2022)	11:20:50	Conversation	22	2
21	3rd break (20-12-2022)	11:22:18	Conversation	14	4
21	3rd break (20-12-2022)	11:22:41	Conversation	2	5
21	3rd break (20-12-2022)	11:23:39	Contact	22	3
21	3rd break (20-12-2022)	11:24:41	Conversation	24	3
21	3rd break (21-12-2022)	11:23:15	Conversation	3	23
21	3rd break (21-12-2022)	11:23:40	Conversation	22	93
21	Before afternoon homeroom (21-12-2022)	14:04:21	Conversation	22	12
21	Before afternoon homeroom (21-12-2022)	14:05:45	Conversation	23	4
21	Before afternoon homeroom (21-12-2022)	14:06:05	Conversation	14	39
21	Before afternoon homeroom (21-12-2022)	14:08:12	Conversation	14	7
21	Before morning homeroom (21-12-2022)	08:04:51	Conversation	11	14
21	Before morning homeroom (21-12-2022)	08:05:47	Conversation	11	11
21	Before morning homeroom (21-12-2022)	08:05:56	Conversation	15	4
21	Before morning homeroom (21-12-2022)	08:07:23	Conversation	11	29
21	Before morning homeroom (21-12-2022)	08:07:55	Conversation	11	13
21	Before morning homeroom (21-12-2022)	08:09:39	Conversation	13	12
21	Before morning homeroom (21-12-2022)	08:09:57	Conversation	22	49
21	Before morning homeroom (21-12-2022)	08:10:49	Conversation	15	1
21	Before morning homeroom (21-12-2022)	08:11:58	Conversation	22	28
21	Before morning homeroom (21-12-2022)	08:12:33	Conversation	22	28
21	Before morning homeroom (21-12-2022)	08:13:15	Conversation	2	10
21	Before morning homeroom (21-12-2022)	08:14:27	Conversation	22	55
21	Before morning homeroom (21-12-2022)	08:15:39	Conversation	22	28
21	Lunch break (21-12-2022)	12:08:53	Conversation	22	3
21	Lunch break (21-12-2022)	12:09:11	Conversation	22	5
21	Lunch break (21-12-2022)	12:09:19	Conversation	2	3
21	Lunch break (21-12-2022)	12:10:16	Conversation	30	8
21	Lunch break (21-12-2022)	12:23:57	Conversation	25	1
22	2nd break (16-12-2022)	10:09:46	Conversation	21	7
22	2nd break (16-12-2022)	10:13:13	Conversation	24	68
22	2nd break (16-12-2022)	10:14:58	Conversation and contact	4	3
22	3rd break (20-12-2022)	11:22:25	Conversation and contact	15	12
22	3rd break (20-12-2022)	11:22:43	Conversation	3	3
22	3rd break (20-12-2022)	11:22:49	Conversation	3	13
22	3rd break (20-12-2022)	11:23:30	Conversation	3	4
22	Before afternoon homeroom (21-12-2022)	14:02:20	Conversation	3	7
22	Before morning homeroom (21-12-2022)	08:08:26	Conversation	21	3
22	Before morning homeroom (21-12-2022)	08:08:37	Conversation	21	7
22	Before morning homeroom (21-12-2022)	08:10:51	Conversation	15	4
22	Lunch break (21-12-2022)	12:08:53	Conversation	21	4
22	Lunch break (21-12-2022)	12:09:07	Conversation	21	5
23	2nd break (16-12-2022)	10:09:41	Conversation and contact	15	20
23	2nd break (16-12-2022)	10:13:59	Conversation	14	60
23	2nd break (16-12-2022)	10:14:38	Conversation	15	8
23	2nd break (16-12-2022)	10:15:13	Conversation	14	19
23	2nd break (16-12-2022)	10:31:39	Conversation and contact	14	11
23	2nd break (16-12-2022)	10:32:28	Conversation	11	23
23	2nd break (16-12-2022)	10:32:28	Conversation	21	23
23	2nd break (16-12-2022)	10:32:55	Conversation	22	2
23	2nd break (16-12-2022)	10:33:05	Conversation and contact	15	59
23	3rd break (20-12-2022)	11:20:54	Conversation and contact	14	40
23	3rd break (20-12-2022)	11:21:38	Conversation	3	6
23	3rd break (20-12-2022)	11:23:22	Contact	11	5
23	3rd break (20-12-2022)	11:23:59	Conversation and contact	15	39
23	3rd break (20-12-2022)	11:24:53	Conversation and contact	15	51
23	Lunch break (21-12-2022)	12:08:18	Conversation and contact	11	5
23	Lunch break (21-12-2022)	12:10:16	Conversation	1	24
23	Lunch break (21-12-2022)	12:14:10	Conversation	22	13
23	Lunch break (21-12-2022)	12:16:02	Conversation and contact	11	5
23	Lunch break (21-12-2022)	12:17:16	Conversation	15	5
23	Lunch break (21-12-2022)	12:17:34	Conversation	15	67
23	Lunch break (21-12-2022)	12:19:46	Conversation	15	7
23	Lunch break (21-12-2022)	12:23:35	Conversation and contact	22	22
24	2nd break (16-12-2022)	10:32:12	Conversation	25	10
24	2nd break (16-12-2022)	10:32:41	Conversation	7	12
24	2nd break (16-12-2022)	10:32:54	Conversation	8	71
24	3rd break (20-12-2022)	11:22:55	Conversation	4	2
24	3rd break (20-12-2022)	11:23:29	Conversation	13	23
24	3rd break (20-12-2022)	11:24:02	Conversation and contact	22	103
24	3rd break (21-12-2022)	11:24:38	Conversation	12	8
24	Before morning homeroom (21-12-2022)	08:05:26	Conversation	21	3
24	Before morning homeroom (21-12-2022)	08:07:00	Conversation	11	10
24	Before morning homeroom (21-12-2022)	08:07:14	Conversation	21	3
24	Before morning homeroom (21-12-2022)	08:10:40	Conversation	4	12
24	Before morning homeroom (21-12-2022)	08:11:46	Conversation	25	132
24	Lunch break (21-12-2022)	12:08:16	Conversation	4	30
24	Lunch break (21-12-2022)	12:09:06	Conversation	4	9
24	Lunch break (21-12-2022)	12:09:56	Conversation	13	3
24	Lunch break (21-12-2022)	12:12:37	Conversation	12	4
24	Lunch break (21-12-2022)	12:12:57	Conversation	12	2
24	Lunch break (21-12-2022)	12:14:50	Conversation	12	2
24	Lunch break (21-12-2022)	12:14:52	Conversation	4	61
24	Lunch break (21-12-2022)	12:15:53	Conversation	12	8
24	Lunch break (21-12-2022)	12:16:02	Conversation	4	6
24	Lunch break (21-12-2022)	12:16:08	Conversation	12	22
24	Lunch break (21-12-2022)	12:16:28	Conversation	4	2
24	Lunch break (21-12-2022)	12:16:35	Conversation	12	18
24	Lunch break (21-12-2022)	12:17:02	Conversation	4	2
24	Lunch break (21-12-2022)	12:17:14	Conversation	12	11
24	Lunch break (21-12-2022)	12:17:26	Conversation	4	7
24	Lunch break (21-12-2022)	12:17:33	Conversation	12	9
24	Lunch break (21-12-2022)	12:18:11	Conversation	4	9
24	Lunch break (21-12-2022)	12:18:24	Conversation	21	5
24	Lunch break (21-12-2022)	12:18:29	Conversation	4	2
24	Lunch break (21-12-2022)	12:18:36	Conversation	4	4
24	Lunch break (21-12-2022)	12:19:03	Conversation	12	4
25	2nd break (16-12-2022)	10:30:46	Conversation	2	1
25	2nd break (16-12-2022)	10:30:46	Conversation	2	1
25	3rd break (20-12-2022)	11:21:19	Conversation and contact	24	7
25	3rd break (20-12-2022)	11:21:38	Conversation and contact	12	11
25	3rd break (20-12-2022)	11:22:22	Contact	12	25
25	3rd break (20-12-2022)	11:24:06	Conversation	4	4
25	3rd break (20-12-2022)	11:24:20	Conversation	12	1
25	3rd break (20-12-2022)	11:25:21	Conversation	22	25
25	3rd break (21-12-2022)	11:24:34	Conversation and contact	11	10
25	3rd break (21-12-2022)	11:24:50	Conversation	17	11
25	Before afternoon homeroom (21-12-2022)	14:04:39	Conversation	20	6
25	Before afternoon homeroom (21-12-2022)	14:06:13	Conversation and contact	7	1
25	Before morning homeroom (21-12-2022)	08:08:34	Conversation	27	3
25	Before morning homeroom (21-12-2022)	08:09:00	Contact	5	3
25	Before morning homeroom (21-12-2022)	08:09:53	Conversation	5	8
25	Before morning homeroom (21-12-2022)	08:10:02	Conversation	24	4
25	Before morning homeroom (21-12-2022)	08:10:30	Conversation	24	3
25	Before morning homeroom (21-12-2022)	08:10:52	Conversation	5	8
25	Before morning homeroom (21-12-2022)	08:11:07	Conversation	5	14
25	Before morning homeroom (21-12-2022)	08:12:06	Conversation	24	4
25	Before morning homeroom (21-12-2022)	08:13:36	Conversation and contact	24	21
25	Before morning homeroom (21-12-2022)	08:14:01	Conversation	24	6
25	Before morning homeroom (21-12-2022)	08:14:08	Conversation and contact	24	13
25	Lunch break (21-12-2022)	12:10:49	Conversation	23	4
25	Lunch break (21-12-2022)	12:13:35	Conversation	21	3
26	1st break (16-12-2022)	09:23:23	Conversation	17	21
26	2nd break (16-12-2022)	10:30:04	Conversation	9	6
26	2nd break (16-12-2022)	10:30:25	Conversation	9	65
26	2nd break (16-12-2022)	10:30:25	Conversation	18	65
26	2nd break (16-12-2022)	10:31:28	Conversation	18	20
26	2nd break (16-12-2022)	10:31:53	Conversation	17	2
26	2nd break (16-12-2022)	10:31:53	Conversation	27	2
26	2nd break (16-12-2022)	10:32:11	Conversation	17	15
26	2nd break (16-12-2022)	10:32:11	Conversation	27	15
26	2nd break (16-12-2022)	10:32:11	Conversation	28	15
26	2nd break (16-12-2022)	10:32:35	Conversation	28	38
26	2nd break (16-12-2022)	10:33:17	Conversation	27	40
26	2nd break (16-12-2022)	10:33:17	Conversation	28	40
26	2nd break (16-12-2022)	10:33:17	Conversation	17	40
26	2nd break (16-12-2022)	10:33:17	Conversation	29	7
26	2nd break (16-12-2022)	10:34:00	Conversation	27	20
26	3rd break (20-12-2022)	11:23:24	Conversation	16	40
26	3rd break (20-12-2022)	11:24:18	Conversation and contact	16	6
26	3rd break (20-12-2022)	11:25:27	Conversation	11	3
26	3rd break (20-12-2022)	11:25:32	Conversation	30	5
26	Before afternoon homeroom (21-12-2022)	14:01:33	Conversation	27	7
26	Before afternoon homeroom (21-12-2022)	14:04:21	Conversation	27	9
26	Before morning homeroom (21-12-2022)	08:13:53	Conversation	5	16
26	Before morning homeroom (21-12-2022)	08:14:26	Conversation	27	22
26	Before morning homeroom (21-12-2022)	08:15:46	Conversation	27	22
26	Lunch break (21-12-2022)	12:04:29	Conversation	27	2
26	Lunch break (21-12-2022)	12:12:24	Conversation	27	3
26	Lunch break (21-12-2022)	12:12:47	Conversation	30	2
26	Lunch break (21-12-2022)	12:13:19	Conversation	14	20
26	Lunch break (21-12-2022)	12:14:22	Conversation	25	11
26	Lunch break (21-12-2022)	12:14:37	Conversation	13	14
26	Lunch break (21-12-2022)	12:14:59	Conversation	5	8
26	Lunch break (21-12-2022)	12:15:25	Conversation	23	5
26	Lunch break (21-12-2022)	12:15:50	Conversation	28	7
26	Lunch break (21-12-2022)	12:16:01	Conversation	20	19
26	Lunch break (21-12-2022)	12:16:25	Conversation	29	10
26	Lunch break (21-12-2022)	12:16:46	Conversation	19	13
26	Lunch break (21-12-2022)	12:17:01	Conversation	15	9
26	Lunch break (21-12-2022)	12:17:44	Conversation	9	30
26	Lunch break (21-12-2022)	12:18:35	Conversation	8	12
26	Lunch break (21-12-2022)	12:19:05	Conversation	18	22
26	Lunch break (21-12-2022)	12:19:28	Conversation	16	20
26	Lunch break (21-12-2022)	12:19:55	Conversation	24	3
26	Lunch break (21-12-2022)	12:20:14	Conversation	27	2
26	Lunch break (21-12-2022)	12:20:34	Conversation	12	3
26	Lunch break (21-12-2022)	12:20:53	Conversation	4	33
26	Lunch break (21-12-2022)	12:21:28	Conversation	3	12
26	Lunch break (21-12-2022)	12:23:25	Conversation	27	2
27	1st break (16-12-2022)	09:23:33	Conversation	9	15
27	1st break (16-12-2022)	09:23:53	Conversation and contact	17	54
27	2nd break (16-12-2022)	10:13:05	Conversation and contact	17	127
27	2nd break (16-12-2022)	10:13:05	Conversation	9	119
27	2nd break (16-12-2022)	10:13:05	Conversation	10	127
27	2nd break (16-12-2022)	10:15:32	Conversation	19	9
27	2nd break (16-12-2022)	10:15:32	Conversation	29	9
27	2nd break (16-12-2022)	10:18:44	Conversation	17	2
27	2nd break (16-12-2022)	10:32:59	Conversation	29	49
27	3rd break (20-12-2022)	11:21:21	Conversation and contact	29	3
27	3rd break (20-12-2022)	11:22:25	Conversation and contact	20	8
27	3rd break (20-12-2022)	11:22:37	Conversation and contact	20	20
27	3rd break (20-12-2022)	11:23:16	Conversation and contact	9	33
27	3rd break (20-12-2022)	11:24:18	Conversation and contact	20	89
27	3rd break (21-12-2022)	11:25:29	Conversation	28	7
27	Before morning homeroom (21-12-2022)	08:11:02	Conversation	29	7
27	Before morning homeroom (21-12-2022)	08:11:14	Conversation and contact	20	27
27	Before morning homeroom (21-12-2022)	08:11:55	Conversation and contact	20	108
27	Before morning homeroom (21-12-2022)	08:13:46	Conversation and contact	9	6
27	Before morning homeroom (21-12-2022)	08:13:56	Conversation	20	3
27	Lunch break (21-12-2022)	12:23:10	Conversation	28	10
28	2nd break (16-12-2022)	10:09:41	Conversation	27	17
28	2nd break (16-12-2022)	10:32:09	Conversation	17	9
28	3rd break (20-12-2022)	11:21:45	Conversation	10	2
28	3rd break (20-12-2022)	11:21:47	Conversation	29	3
28	3rd break (20-12-2022)	11:22:03	Conversation	10	4
28	3rd break (20-12-2022)	11:23:10	Conversation	10	1
28	3rd break (20-12-2022)	11:24:11	Conversation	26	2
28	3rd break (20-12-2022)	11:24:31	Conversation	7	36
28	3rd break (20-12-2022)	11:25:01	Conversation	16	32
28	3rd break (21-12-2022)	11:25:21	Conversation	27	2
28	Before afternoon homeroom (21-12-2022)	14:05:44	Conversation	10	9
28	Lunch break (21-12-2022)	12:10:52	Conversation	29	2
28	Lunch break (21-12-2022)	12:13:43	Conversation	7	3
29	1st break (16-12-2022)	09:22:06	Conversation and contact	19	45
29	2nd break (16-12-2022)	10:09:43	Conversation and contact	19	18
29	2nd break (16-12-2022)	10:14:33	Conversation and contact	12	1
29	2nd break (16-12-2022)	10:15:32	Conversation	24	2
29	2nd break (16-12-2022)	10:15:37	Conversation	19	4
29	2nd break (16-12-2022)	10:15:37	Conversation	27	4
29	2nd break (16-12-2022)	10:32:09	Conversation	12	9
29	2nd break (16-12-2022)	10:32:09	Conversation	25	9
29	3rd break (20-12-2022)	11:20:55	Conversation and contact	19	290
29	3rd break (21-12-2022)	11:23:33	Conversation	19	10
29	3rd break (21-12-2022)	11:24:19	Conversation	30	6
29	Before afternoon homeroom (21-12-2022)	14:06:23	Conversation	19	2
29	Before afternoon homeroom (21-12-2022)	14:06:48	Conversation	20	8
29	Before morning homeroom (21-12-2022)	08:06:16	Conversation	30	10
29	Before morning homeroom (21-12-2022)	08:06:59	Conversation and contact	19	44
29	Before morning homeroom (21-12-2022)	08:09:13	Conversation	19	16
29	Before morning homeroom (21-12-2022)	08:09:29	Conversation	20	13
29	Before morning homeroom (21-12-2022)	08:11:05	Conversation	27	3
29	Before morning homeroom (21-12-2022)	08:11:11	Conversation	19	164
29	Lunch break (21-12-2022)	12:07:07	Conversation	30	42
29	Lunch break (21-12-2022)	12:08:08	Conversation	20	3
29	Lunch break (21-12-2022)	12:08:14	Conversation and contact	15	20
29	Lunch break (21-12-2022)	12:08:46	Conversation and contact	17	23
29	Lunch break (21-12-2022)	12:09:19	Contact	12	1
29	Lunch break (21-12-2022)	12:11:51	Conversation	19	6
29	Lunch break (21-12-2022)	12:12:02	Conversation and contact	20	10
29	Lunch break (21-12-2022)	12:14:33	Conversation and contact	19	23
29	Lunch break (21-12-2022)	12:20:12	Conversation	30	2
30	3rd break (20-12-2022)	11:21:54	Conversation	5	21
30	3rd break (20-12-2022)	11:23:17	Conversation	3	14
30	3rd break (20-12-2022)	11:25:08	Conversation and contact	5	2
30	3rd break (20-12-2022)	11:25:18	Conversation and contact	11	10
30	Before afternoon homeroom (21-12-2022)	14:05:06	Conversation	25	9
30	Before morning homeroom (21-12-2022)	08:08:08	Conversation	5	13
30	Before morning homeroom (21-12-2022)	08:08:23	Contact	11	1
30	Before morning homeroom (21-12-2022)	08:08:24	Conversation	5	8
30	Before morning homeroom (21-12-2022)	08:08:36	Conversation	5	4
30	Before morning homeroom (21-12-2022)	08:14:06	Conversation	29	8
30	Lunch break (21-12-2022)	12:08:28	Conversation	11	1
30	Lunch break (21-12-2022)	12:11:36	Conversation	21	2
30	Lunch break (21-12-2022)	12:11:56	Contact	11	6
30	Lunch break (21-12-2022)	12:13:28	Contact	11	1
30	Lunch break (21-12-2022)	12:15:39	Conversation	23	15
