# Supplementary material for: Quantification of droplet and contact transmission risks among elementary school students based on network analyses using video-recorded data
Source: PLoS One. 2025 Feb 12;20(2):e0313364. doi: 10.1371/journal.pone.0313364 (PMC11819611; doi:10.1371/journal.pone.0313364)
Supplement: S3 Table — (XLSX) [file pone.0313364.s007.xlsx]

## Sheet: Sheet1
Contact_student_ID	Time	Break_time	Items	Owner	Activity
1	08:09:55	Before morning homeroom (16-12-2022)	Disinfectant	0	Solo
1	08:09:56	Before morning homeroom (16-12-2022)	Hand	1	Solo
1	08:10:04	Before morning homeroom (16-12-2022)	School bag	1	Solo
1	08:10:07	Before morning homeroom (16-12-2022)	Hand	1	Solo
1	08:10:13	Before morning homeroom (16-12-2022)	Shirt	14	Group
1	08:10:16	Before morning homeroom (16-12-2022)	Water bottle	1	Group
1	08:10:24	Before morning homeroom (16-12-2022)	Shirt	14	Group
1	08:10:28	Before morning homeroom (16-12-2022)	Water bottle	1	Group
1	08:10:32	Before morning homeroom (16-12-2022)	School bag	10	Group
1	08:10:51	Before morning homeroom (16-12-2022)	Chair with emergency hood	1	Solo
1	08:10:54	Before morning homeroom (16-12-2022)	School bag	1	Solo
1	08:11:02	Before morning homeroom (16-12-2022)	Document folder	1	Group
1	08:11:02	Before morning homeroom (16-12-2022)	School bag	1	Solo
1	08:11:18	Before morning homeroom (16-12-2022)	Handout	1	Group
1	08:11:56	Before morning homeroom (16-12-2022)	Hand	1	Solo
1	08:11:58	Before morning homeroom (16-12-2022)	School cap	1	Solo
1	08:12:00	Before morning homeroom (16-12-2022)	Mask	1	Solo
1	08:12:03	Before morning homeroom (16-12-2022)	Head/Hair	1	Solo
1	08:12:03	Before morning homeroom (16-12-2022)	Glasses	1	Solo
1	08:12:12	Before morning homeroom (16-12-2022)	Head/Hair	1	Solo
1	08:12:15	Before morning homeroom (16-12-2022)	Glasses	1	Solo
1	08:12:18	Before morning homeroom (16-12-2022)	Hand	1	Group
1	08:12:36	Before morning homeroom (16-12-2022)	Tablet	1	Solo
1	08:12:41	Before morning homeroom (16-12-2022)	Writing utensil	1	Solo
1	08:12:41	Before morning homeroom (16-12-2022)	Textbook/Notebook	1	Solo
1	08:12:44	Before morning homeroom (16-12-2022)	Handout	1	Solo
1	08:13:01	Before morning homeroom (16-12-2022)	Textbook/Notebook	1	Solo
1	08:13:04	Before morning homeroom (16-12-2022)	Hand	1	Solo
1	08:13:07	Before morning homeroom (16-12-2022)	Writing utensil	11	Group
1	08:13:10	Before morning homeroom (16-12-2022)	Book	11	Group
1	08:13:17	Before morning homeroom (16-12-2022)	Desk	11	Group
1	08:13:20	Before morning homeroom (16-12-2022)	Desk	6	Solo
1	08:13:22	Before morning homeroom (16-12-2022)	Pants	1	Solo
1	08:13:24	Before morning homeroom (16-12-2022)	Textbook/Notebook	1	Solo
1	08:13:43	Before morning homeroom (16-12-2022)	Chair with emergency hood	1	Solo
1	08:13:45	Before morning homeroom (16-12-2022)	Drawer case	1	Solo
1	08:13:48	Before morning homeroom (16-12-2022)	Handout	1	Solo
1	08:13:50	Before morning homeroom (16-12-2022)	Chair with emergency hood	1	Solo
1	08:13:51	Before morning homeroom (16-12-2022)	Hand	1	Solo
1	08:13:52	Before morning homeroom (16-12-2022)	School cap	1	Solo
1	08:13:52	Before morning homeroom (16-12-2022)	Writing utensil	1	Solo
1	08:13:57	Before morning homeroom (16-12-2022)	School bag	1	Solo
1	08:14:15	Before morning homeroom (16-12-2022)	Chair with emergency hood	1	Solo
1	08:14:15	Before morning homeroom (16-12-2022)	Desk	1	Solo
1	08:14:18	Before morning homeroom (16-12-2022)	Tablet	1	Solo
1	08:14:20	Before morning homeroom (16-12-2022)	Writing utensil	1	Solo
1	08:14:23	Before morning homeroom (16-12-2022)	Face/Neck	1	Solo
1	08:14:23	Before morning homeroom (16-12-2022)	Water bottle	1	Solo
1	08:14:25	Before morning homeroom (16-12-2022)	Mask	1	Solo
1	08:14:33	Before morning homeroom (16-12-2022)	Mask	1	Solo
1	08:14:41	Before morning homeroom (16-12-2022)	Desk	1	Solo
1	08:14:45	Before morning homeroom (16-12-2022)	Outerwear	1	Solo
1	08:14:56	Before morning homeroom (16-12-2022)	Water bottle	1	Solo
1	08:14:58	Before morning homeroom (16-12-2022)	Desk	1	Solo
1	08:15:05	Before morning homeroom (16-12-2022)	Handbag	1	Solo
1	08:15:09	Before morning homeroom (16-12-2022)	Water bottle	1	Solo
1	08:15:19	Before morning homeroom (16-12-2022)	Desk	1	Solo
1	08:15:26	Before morning homeroom (16-12-2022)	Hand	1	Solo
1	08:15:29	Before morning homeroom (16-12-2022)	Desk	1	Solo
1	08:15:29	Before morning homeroom (16-12-2022)	Hand	1	Solo
1	08:15:37	Before morning homeroom (16-12-2022)	Hand	1	Solo
1	09:22:19	1st break (16-12-2022)	Outerwear	1	Solo
1	09:22:19	1st break (16-12-2022)	Water bottle	1	Solo
1	09:22:24	1st break (16-12-2022)	Water bottle	1	Solo
1	09:22:24	1st break (16-12-2022)	Outerwear	1	Solo
1	09:22:27	1st break (16-12-2022)	Mask	1	Solo
1	09:22:34	1st break (16-12-2022)	Mask	1	Solo
1	09:22:36	1st break (16-12-2022)	Shelf	0	Solo
1	09:22:43	1st break (16-12-2022)	Faucet 5	0	Solo
1	09:22:43	1st break (16-12-2022)	Faucet 5	0	Solo
1	09:22:44	1st break (16-12-2022)	Hand	1	Solo
1	09:22:46	1st break (16-12-2022)	hand wash 4	0	Solo
1	09:22:46	1st break (16-12-2022)	Faucet 5	0	Solo
1	09:22:50	1st break (16-12-2022)	Faucet 5	0	Solo
1	09:22:50	1st break (16-12-2022)	Mask	1	Solo
1	09:22:52	1st break (16-12-2022)	Faucet 5	0	Solo
1	09:22:54	1st break (16-12-2022)	Faucet 5	0	Solo
1	09:22:59	1st break (16-12-2022)	Hand	1	Solo
1	09:23:41	1st break (16-12-2022)	hand wash 4	0	Solo
1	09:23:42	1st break (16-12-2022)	Hand	1	Solo
1	09:23:45	1st break (16-12-2022)	Hand	1	Solo
1	09:23:53	1st break (16-12-2022)	Hand	1	Solo
1	09:23:55	1st break (16-12-2022)	Gym uniform	1	Solo
1	09:23:58	1st break (16-12-2022)	Sports cap	1	Solo
1	09:24:01	1st break (16-12-2022)	Gym uniform bag	1	Solo
1	09:24:05	1st break (16-12-2022)	Gym uniform	1	Solo
1	09:24:10	1st break (16-12-2022)	Outerwear	1	Solo
1	09:24:10	1st break (16-12-2022)	Chair with emergency hood	1	Solo
1	09:24:10	1st break (16-12-2022)	Water bottle	1	Solo
1	09:24:12	1st break (16-12-2022)	Mask	1	Solo
1	09:24:17	1st break (16-12-2022)	Handbag	1	Solo
1	09:24:20	1st break (16-12-2022)	Chair with emergency hood	1	Solo
1	09:24:20	1st break (16-12-2022)	Outerwear	1	Solo
1	09:24:28	1st break (16-12-2022)	Desk	1	Solo
1	09:24:29	1st break (16-12-2022)	Chair	1	Solo
1	09:24:32	1st break (16-12-2022)	Hand	1	Solo
1	09:24:51	1st break (16-12-2022)	Desk	1	Solo
1	09:24:51	1st break (16-12-2022)	Drawer case	1	Solo
1	09:24:54	1st break (16-12-2022)	Textbook/Notebook	1	Solo
1	09:24:55	1st break (16-12-2022)	Drawer case	1	Solo
1	09:24:56	1st break (16-12-2022)	Drawer case	1	Solo
1	09:24:56	1st break (16-12-2022)	Writing utensil	1	Solo
1	09:24:58	1st break (16-12-2022)	Textbook/Notebook	1	Solo
1	09:25:00	1st break (16-12-2022)	Writing utensil	1	Solo
1	09:25:00	1st break (16-12-2022)	Textbook/Notebook	1	Solo
1	09:25:07	1st break (16-12-2022)	Writing utensil	1	Solo
1	09:25:07	1st break (16-12-2022)	Writing utensil	1	Solo
1	09:25:18	1st break (16-12-2022)	Textbook/Notebook	1	Solo
1	09:25:31	1st break (16-12-2022)	Mask	1	Solo
1	09:25:38	1st break (16-12-2022)	Writing utensil	1	Solo
1	09:25:42	1st break (16-12-2022)	Textbook/Notebook	1	Solo
1	09:25:51	1st break (16-12-2022)	Feet	1	Solo
1	09:25:53	1st break (16-12-2022)	Textbook/Notebook	1	Solo
1	10:09:37	2nd break (16-12-2022)	Drawer case	1	Solo
1	10:09:38	2nd break (16-12-2022)	Handout	1	Solo
1	10:09:38	2nd break (16-12-2022)	Handout	1	Solo
1	10:09:40	2nd break (16-12-2022)	Drawer case	1	Solo
1	10:09:41	2nd break (16-12-2022)	Textbook/Notebook	1	Solo
1	10:09:43	2nd break (16-12-2022)	Handout	1	Solo
1	10:09:46	2nd break (16-12-2022)	Desk	1	Solo
1	10:09:47	2nd break (16-12-2022)	Writing utensil	1	Solo
1	10:09:48	2nd break (16-12-2022)	Desk	1	Solo
1	10:09:48	2nd break (16-12-2022)	Chair	1	Solo
1	10:09:55	2nd break (16-12-2022)	Desk	3	Solo
1	10:09:59	2nd break (16-12-2022)	Gym uniform bag	1	Solo
1	10:12:36	2nd break (16-12-2022)	Gym uniform bag	1	Solo
1	10:12:36	2nd break (16-12-2022)	Shirt	1	Solo
1	10:12:58	2nd break (16-12-2022)	Shirt	1	Solo
1	10:32:12	2nd break (16-12-2022)	Faucet 3	0	Group
1	10:32:13	2nd break (16-12-2022)	Hand	1	Group
1	10:32:15	2nd break (16-12-2022)	hand wash 2	0	Group
1	10:32:16	2nd break (16-12-2022)	Hand	1	Group
1	10:32:22	2nd break (16-12-2022)	Faucet 3	0	Group
1	10:32:32	2nd break (16-12-2022)	Hand	1	Group
1	10:32:38	2nd break (16-12-2022)	Pants	1	Group
1	10:32:45	2nd break (16-12-2022)	Disinfectant	0	Solo
1	10:32:46	2nd break (16-12-2022)	Hand	1	Solo
1	10:32:51	2nd break (16-12-2022)	Chair with emergency hood	1	Solo
1	10:32:51	2nd break (16-12-2022)	Pants	1	Group
1	10:33:02	2nd break (16-12-2022)	Shirt	1	Group
1	10:33:08	2nd break (16-12-2022)	Water bottle	1	Solo
1	10:33:08	2nd break (16-12-2022)	Desk	1	Solo
1	10:33:12	2nd break (16-12-2022)	Mask	1	Solo
1	10:33:22	2nd break (16-12-2022)	Handbag	1	Solo
1	10:33:22	2nd break (16-12-2022)	Lunch mat holder	1	Solo
1	10:33:27	2nd break (16-12-2022)	Mask	1	Solo
1	10:33:30	2nd break (16-12-2022)	Chair with emergency hood	1	Solo
1	10:33:35	2nd break (16-12-2022)	Hand	1	Solo
1	10:33:57	2nd break (16-12-2022)	Hand	1	Solo
1	10:34:15	2nd break (16-12-2022)	Mask	1	Solo
1	10:34:26	2nd break (16-12-2022)	Shirt	1	Solo
1	11:20:48	3rd break (20-12-2022)	Desk	1	Solo
1	11:20:49	3rd break (20-12-2022)	Chair with emergency hood	1	Solo
1	11:20:52	3rd break (20-12-2022)	Chair with emergency hood	1	Solo
1	11:20:54	3rd break (20-12-2022)	Shelf	0	Solo
1	11:20:56	3rd break (20-12-2022)	Door (back)	0	Solo
1	11:21:26	3rd break (20-12-2022)	Pants	1	Group
1	11:22:35	3rd break (20-12-2022)	Shirt	1	Group
1	11:22:50	3rd break (20-12-2022)	Shirt	1	Group
1	11:22:51	3rd break (20-12-2022)	Shirt	1	Group
1	11:23:16	3rd break (20-12-2022)	Hand	1	Group
1	11:23:25	3rd break (20-12-2022)	Shirt	1	Group
1	11:23:25	3rd break (20-12-2022)	Shirt	14	Group
1	11:23:48	3rd break (20-12-2022)	Desk	14	Group
1	11:24:06	3rd break (20-12-2022)	Shirt	14	Group
1	11:24:14	3rd break (20-12-2022)	Shirt	14	Group
1	11:24:20	3rd break (20-12-2022)	Shirt	14	Group
1	11:24:27	3rd break (21-12-2022)	Outerwear	1	Group
1	11:24:27	3rd break (21-12-2022)	Water bottle	1	Group
1	11:24:29	3rd break (21-12-2022)	Sports cap	1	Group
1	11:24:30	3rd break (20-12-2022)	Pants	1	Group
1	11:24:35	3rd break (20-12-2022)	Chair (teacher)	0	Group
1	11:24:39	3rd break (21-12-2022)	Mask	1	Solo
1	11:24:41	3rd break (21-12-2022)	Glasses	1	Solo
1	11:24:45	3rd break (20-12-2022)	Shirt	14	Group
1	11:24:47	3rd break (21-12-2022)	Mask	1	Solo
1	11:24:52	3rd break (21-12-2022)	Mask	1	Solo
1	11:24:55	3rd break (21-12-2022)	Desk	11	Group
1	11:24:57	3rd break (20-12-2022)	Writing utensil	14	Group
1	11:24:57	3rd break (20-12-2022)	Textbook/Notebook	14	Group
1	11:24:59	3rd break (21-12-2022)	Shirt	1	Solo
1	11:25:00	3rd break (21-12-2022)	Chair with emergency hood	1	Solo
1	11:25:05	3rd break (21-12-2022)	Pants	1	Solo
1	11:25:06	3rd break (20-12-2022)	Shirt	1	Group
1	11:25:08	3rd break (20-12-2022)	Shirt	14	Group
1	11:25:12	3rd break (21-12-2022)	Water bottle	1	Solo
1	11:25:13	3rd break (21-12-2022)	Mask	1	Solo
1	11:25:14	3rd break (21-12-2022)	Water bottle	1	Solo
1	11:25:17	3rd break (21-12-2022)	Mask	1	Solo
1	11:25:19	3rd break (21-12-2022)	Handbag	1	Solo
1	11:25:24	3rd break (20-12-2022)	Hand	1	Solo
1	11:25:27	3rd break (20-12-2022)	Desk	24	Solo
1	11:25:35	3rd break (21-12-2022)	Outerwear	1	Solo
1	11:25:37	3rd break (21-12-2022)	Desk	1	Solo
1	11:25:37	3rd break (21-12-2022)	Lunch mat holder	1	Solo
1	11:25:39	3rd break (20-12-2022)	Shirt	1	Solo
1	11:25:42	3rd break (21-12-2022)	Outerwear	1	Solo
1	11:25:44	3rd break (21-12-2022)	Shirt	1	Solo
1	11:25:45	3rd break (20-12-2022)	Handbag	1	Solo
1	11:25:45	3rd break (20-12-2022)	Chair with emergency hood	1	Solo
1	11:25:46	3rd break (20-12-2022)	Desk	1	Solo
1	11:25:48	3rd break (20-12-2022)	Desk	1	Solo
1	11:25:50	3rd break (20-12-2022)	Water bottle	1	Solo
1	11:25:53	3rd break (20-12-2022)	Mask	1	Solo
1	11:25:56	3rd break (20-12-2022)	Handbag	1	Solo
1	12:07:51	Lunch break (21-12-2022)	Hand	1	Solo
1	12:07:53	Lunch break (21-12-2022)	Desk	1	Solo
1	12:07:55	Lunch break (21-12-2022)	Outerwear	1	Solo
1	12:08:01	Lunch break (21-12-2022)	Lunch mat holder	1	Solo
1	12:08:07	Lunch break (21-12-2022)	Lunch mat	1	Solo
1	12:08:10	Lunch break (21-12-2022)	Shirt	1	Solo
1	12:08:13	Lunch break (21-12-2022)	Lunch mat	1	Solo
1	12:08:15	Lunch break (21-12-2022)	Outerwear	1	Solo
1	12:08:26	Lunch break (21-12-2022)	Door (back)	0	Solo
1	12:08:31	Lunch break (21-12-2022)	Hand	1	Solo
1	12:08:32	Lunch break (21-12-2022)	Door (back)	0	Solo
1	12:08:45	Lunch break (21-12-2022)	Head/Hair	1	Solo
1	12:08:45	Lunch break (21-12-2022)	Faucet 3	0	Solo
1	12:08:47	Lunch break (21-12-2022)	hand wash 4	0	Solo
1	12:08:47	Lunch break (21-12-2022)	Hand	1	Solo
1	12:08:50	Lunch break (21-12-2022)	Faucet 3	0	Solo
1	12:08:56	Lunch break (21-12-2022)	Hand	1	Solo
1	12:09:05	Lunch break (21-12-2022)	Hand	1	Solo
1	12:09:05	Lunch break (21-12-2022)	Pants	1	Solo
1	12:09:24	Lunch break (21-12-2022)	Milk carton	0	Group
1	12:09:24	Lunch break (21-12-2022)	Milk carton	0	Group
1	12:09:24	Lunch break (21-12-2022)	Milk carton	0	Group
1	12:09:24	Lunch break (21-12-2022)	Milk carton	0	Group
1	12:09:32	Lunch break (21-12-2022)	Outerwear	1	Solo
1	12:09:34	Lunch break (21-12-2022)	Milk carton	0	Group
1	12:09:34	Lunch break (21-12-2022)	Milk carton	0	Group
1	12:09:34	Lunch break (21-12-2022)	Milk carton	0	Group
1	12:09:34	Lunch break (21-12-2022)	Milk carton	0	Group
1	12:09:42	Lunch break (21-12-2022)	Milk carton	0	Group
1	12:09:42	Lunch break (21-12-2022)	Milk carton	0	Group
1	12:09:42	Lunch break (21-12-2022)	Milk carton	0	Group
1	12:09:48	Lunch break (21-12-2022)	Milk carton	0	Group
1	12:09:54	Lunch break (21-12-2022)	Milk carton	0	Group
1	12:09:54	Lunch break (21-12-2022)	Milk carton	0	Group
1	12:09:54	Lunch break (21-12-2022)	Milk carton	0	Group
1	12:09:54	Lunch break (21-12-2022)	Milk carton	0	Group
1	12:09:54	Lunch break (21-12-2022)	Milk carton	0	Group
1	12:09:54	Lunch break (21-12-2022)	Milk carton	0	Group
1	12:10:13	Lunch break (21-12-2022)	Hand	1	Solo
1	12:10:19	Lunch break (21-12-2022)	Shirt	1	Solo
1	12:10:25	Lunch break (21-12-2022)	Hand	1	Solo
1	12:10:36	Lunch break (21-12-2022)	Disinfectant	0	Solo
1	12:10:39	Lunch break (21-12-2022)	Hand	1	Group
1	12:10:48	Lunch break (21-12-2022)	Hand	30	Group
1	12:11:20	Lunch break (21-12-2022)	Shirt	1	Group
1	12:11:38	Lunch break (21-12-2022)	Pants	1	Group
1	12:11:42	Lunch break (21-12-2022)	Hand	1	Group
1	12:11:55	Lunch break (21-12-2022)	Glasses	1	Group
1	12:12:09	Lunch break (21-12-2022)	Tableware	0	Group
1	12:12:13	Lunch break (21-12-2022)	Tableware	0	Group
1	12:12:13	Lunch break (21-12-2022)	Tableware	0	Group
1	12:12:22	Lunch break (21-12-2022)	Glasses	1	Group
1	12:12:31	Lunch break (21-12-2022)	Face/Neck	1	Group
1	12:12:42	Lunch break (21-12-2022)	Glasses	1	Group
1	12:12:45	Lunch break (21-12-2022)	Glasses	1	Group
1	12:13:33	Lunch break (21-12-2022)	Glasses	1	Group
1	12:13:36	Lunch break (21-12-2022)	Glasses	1	Group
1	12:14:02	Lunch break (21-12-2022)	Tableware	0	Group
1	12:14:25	Lunch break (21-12-2022)	Straw	0	Solo
1	12:14:27	Lunch break (21-12-2022)	Milk carton	0	Solo
1	12:14:29	Lunch break (21-12-2022)	Outerwear	1	Solo
1	12:14:37	Lunch break (21-12-2022)	Pants	1	Solo
1	12:14:38	Lunch break (21-12-2022)	Glasses	1	Solo
1	12:14:45	Lunch break (21-12-2022)	Chair	1	Solo
1	12:14:49	Lunch break (21-12-2022)	Desk	1	Solo
1	12:14:51	Lunch break (21-12-2022)	Shirt	1	Solo
1	12:15:56	Lunch break (21-12-2022)	Desk	1	Solo
1	12:16:11	Lunch break (21-12-2022)	Shirt	1	Solo
1	12:16:15	Lunch break (21-12-2022)	Glasses	1	Solo
1	12:17:23	Lunch break (21-12-2022)	Shirt	1	Solo
1	12:17:28	Lunch break (21-12-2022)	Shirt	1	Solo
1	12:17:54	Lunch break (21-12-2022)	Hand	1	Solo
1	12:19:19	Lunch break (21-12-2022)	Face/Neck	1	Solo
1	12:19:19	Lunch break (21-12-2022)	Mask	1	Solo
1	12:19:25	Lunch break (21-12-2022)	Straw	0	Solo
1	12:20:15	Lunch break (21-12-2022)	Pants	1	Solo
1	12:20:28	Lunch break (21-12-2022)	Chair	1	Solo
1	12:21:19	Lunch break (21-12-2022)	Glasses	1	Solo
1	12:22:06	Lunch break (21-12-2022)	Face/Neck	1	Solo
1	12:22:11	Lunch break (21-12-2022)	Face/Neck	1	Solo
1	12:22:31	Lunch break (21-12-2022)	Tableware	1	Solo
1	12:22:34	Lunch break (21-12-2022)	Tableware	1	Solo
1	12:22:49	Lunch break (21-12-2022)	Chair	1	Solo
1	12:23:18	Lunch break (21-12-2022)	Face/Neck	1	Solo
1	12:23:38	Lunch break (21-12-2022)	Outerwear	1	Solo
1	12:23:38	Lunch break (21-12-2022)	Desk	1	Solo
1	12:24:08	Lunch break (21-12-2022)	Hand	1	Group
1	12:49:05	Lunch break (21-12-2022)	Desk	1	Solo
1	12:49:06	Lunch break (21-12-2022)	Outerwear	1	Solo
1	12:49:08	Lunch break (21-12-2022)	Tableware	0	Solo
1	12:49:26	Lunch break (21-12-2022)	Tableware	0	Solo
1	12:49:31	Lunch break (21-12-2022)	Tableware	0	Solo
1	12:49:37	Lunch break (21-12-2022)	Tableware	0	Solo
1	12:49:42	Lunch break (21-12-2022)	Tableware	0	Solo
1	12:49:47	Lunch break (21-12-2022)	Tableware	0	Solo
1	12:49:51	Lunch break (21-12-2022)	Cart for lunch	0	Solo
1	12:49:58	Lunch break (21-12-2022)	Shirt	1	Solo
1	12:50:01	Lunch break (21-12-2022)	Outerwear	1	Solo
1	12:50:16	Lunch break (21-12-2022)	Outerwear	1	Solo
1	12:50:19	Lunch break (21-12-2022)	Desk	1	Solo
1	12:50:19	Lunch break (21-12-2022)	Outerwear	1	Solo
1	12:50:21	Lunch break (21-12-2022)	Outerwear	1	Solo
1	12:50:33	Lunch break (21-12-2022)	School bag	1	Solo
1	12:50:41	Lunch break (21-12-2022)	Writing utensil	1	Solo
1	12:50:50	Lunch break (21-12-2022)	Writing utensil	1	Solo
1	12:51:01	Lunch break (21-12-2022)	Outerwear	1	Solo
1	12:51:15	Lunch break (21-12-2022)	Drawer case	1	Solo
1	12:51:15	Lunch break (21-12-2022)	Handout	1	Solo
1	12:51:17	Lunch break (21-12-2022)	Drawer case	1	Solo
1	12:51:18	Lunch break (21-12-2022)	Writing utensil	1	Solo
1	12:51:20	Lunch break (21-12-2022)	Handout	1	Solo
1	12:51:25	Lunch break (21-12-2022)	Writing utensil	1	Solo
1	12:51:26	Lunch break (21-12-2022)	Handout	1	Solo
1	12:51:47	Lunch break (21-12-2022)	Outerwear	1	Solo
1	12:51:48	Lunch break (21-12-2022)	Handout	1	Solo
1	12:51:58	Lunch break (21-12-2022)	Desk	1	Solo
1	12:52:01	Lunch break (21-12-2022)	Handout	1	Solo
1	12:52:17	Lunch break (21-12-2022)	Writing utensil	1	Solo
1	12:52:21	Lunch break (21-12-2022)	Handout	1	Solo
1	12:52:22	Lunch break (21-12-2022)	Drawer case	1	Solo
1	12:52:26	Lunch break (21-12-2022)	Drawer case	1	Solo
1	12:52:26	Lunch break (21-12-2022)	Writing utensil	1	Solo
1	12:52:29	Lunch break (21-12-2022)	Outerwear	1	Solo
1	12:52:31	Lunch break (21-12-2022)	Writing utensil	1	Solo
1	12:52:37	Lunch break (21-12-2022)	School bag	1	Solo
1	12:52:46	Lunch break (21-12-2022)	Writing utensil	1	Solo
1	12:52:59	Lunch break (21-12-2022)	School bag	1	Solo
1	12:53:03	Lunch break (21-12-2022)	Tablet	1	Solo
1	12:53:16	Lunch break (21-12-2022)	Outerwear	1	Solo
1	12:54:43	Lunch break (21-12-2022)	Chair	1	Solo
1	12:54:47	Lunch break (21-12-2022)	Tablet	1	Solo
1	12:55:09	Lunch break (21-12-2022)	Tablet	1	Solo
1	12:55:16	Lunch break (21-12-2022)	Tablet	1	Solo
1	12:55:25	Lunch break (21-12-2022)	Tablet	1	Solo
1	12:55:35	Lunch break (21-12-2022)	Tablet	1	Solo
1	12:56:11	Lunch break (21-12-2022)	Drawer case	1	Solo
1	12:56:13	Lunch break (21-12-2022)	Drawer case	1	Solo
1	12:56:14	Lunch break (21-12-2022)	Tablet	1	Solo
1	12:56:15	Lunch break (21-12-2022)	Desk	1	Solo
1	12:56:16	Lunch break (21-12-2022)	Drawer case	1	Solo
1	12:56:19	Lunch break (21-12-2022)	Outerwear	1	Solo
1	12:56:19	Lunch break (21-12-2022)	Desk	1	Solo
1	12:56:21	Lunch break (21-12-2022)	Drawer case	1	Solo
1	12:56:22	Lunch break (21-12-2022)	Tablet	1	Solo
1	12:56:22	Lunch break (21-12-2022)	School cap	1	Solo
1	12:56:24	Lunch break (21-12-2022)	Desk	1	Solo
1	12:56:28	Lunch break (21-12-2022)	Outerwear	1	Solo
1	13:16:19	Lunch break (21-12-2022)	Faucet 5	0	Solo
1	13:16:19	Lunch break (21-12-2022)	Hand	1	Solo
1	13:16:21	Lunch break (21-12-2022)	hand wash 4	0	Solo
1	13:16:21	Lunch break (21-12-2022)	Hand	1	Solo
1	13:16:24	Lunch break (21-12-2022)	Faucet 5	0	Solo
1	13:17:01	Lunch break (21-12-2022)	Faucet 5	0	Solo
1	13:17:01	Lunch break (21-12-2022)	Hand	1	Solo
1	13:17:02	Lunch break (21-12-2022)	Faucet 5	0	Solo
1	13:17:03	Lunch break (21-12-2022)	hand wash 4	0	Solo
1	13:17:03	Lunch break (21-12-2022)	Hand	1	Solo
1	13:17:08	Lunch break (21-12-2022)	Faucet 5	0	Solo
1	13:17:18	Lunch break (21-12-2022)	Pants	1	Solo
1	13:17:21	Lunch break (21-12-2022)	Disinfectant	0	Solo
1	13:17:23	Lunch break (21-12-2022)	Hand	1	Solo
1	13:17:35	Lunch break (21-12-2022)	Pants	1	Group
1	13:17:45	Lunch break (21-12-2022)	Outerwear	11	Group
1	13:18:38	Lunch break (21-12-2022)	Desk	11	Group
1	13:18:42	Lunch break (21-12-2022)	Outerwear	1	Solo
1	13:18:44	Lunch break (21-12-2022)	Desk	1	Solo
1	13:18:49	Lunch break (21-12-2022)	Desk	1	Solo
1	13:18:52	Lunch break (21-12-2022)	Water bottle	1	Solo
1	13:18:53	Lunch break (21-12-2022)	Mask	1	Solo
1	13:18:57	Lunch break (21-12-2022)	Mask	1	Solo
1	13:18:59	Lunch break (21-12-2022)	Handbag	1	Solo
1	13:19:03	Lunch break (21-12-2022)	Desk	1	Solo
1	13:19:06	Lunch break (21-12-2022)	Shirt	1	Solo
1	13:19:19	Lunch break (21-12-2022)	Hand	1	Solo
1	14:02:05	Before afternoon homeroom (21-12-2022)	School bag	1	Solo
1	14:02:06	Before afternoon homeroom (21-12-2022)	Water bottle	1	Solo
1	14:02:06	Before afternoon homeroom (21-12-2022)	Outerwear	1	Solo
1	14:02:10	Before afternoon homeroom (21-12-2022)	School bag	1	Solo
1	14:02:14	Before afternoon homeroom (21-12-2022)	Handbag	1	Solo
1	14:02:21	Before afternoon homeroom (21-12-2022)	School bag	1	Solo
1	14:02:35	Before afternoon homeroom (21-12-2022)	Chair with emergency hood	1	Solo
1	14:02:35	Before afternoon homeroom (21-12-2022)	Drawer case	1	Solo
1	14:02:45	Before afternoon homeroom (21-12-2022)	Handbag	1	Solo
1	14:02:52	Before afternoon homeroom (21-12-2022)	Handout	1	Solo
1	14:02:54	Before afternoon homeroom (21-12-2022)	Handbag	1	Solo
1	14:02:57	Before afternoon homeroom (21-12-2022)	Textbook/Notebook	1	Solo
1	14:03:15	Before afternoon homeroom (21-12-2022)	Shelf	0	Solo
1	14:04:08	Before afternoon homeroom (21-12-2022)	Pants	1	Solo
1	14:04:16	Before afternoon homeroom (21-12-2022)	Pants	1	Solo
1	14:04:37	Before afternoon homeroom (21-12-2022)	Handbag	1	Solo
2	08:07:53	Before morning homeroom (16-12-2022)	Outerwear	2	Solo
2	08:07:56	Before morning homeroom (16-12-2022)	School bag	2	Solo
2	08:08:07	Before morning homeroom (16-12-2022)	Document folder	2	Solo
2	08:08:08	Before morning homeroom (16-12-2022)	Outerwear	2	Solo
2	08:08:13	Before morning homeroom (16-12-2022)	Mask	2	Solo
2	08:08:14	Before morning homeroom (16-12-2022)	School cap	2	Solo
2	08:08:16	Before morning homeroom (16-12-2022)	Head/Hair	2	Solo
2	08:08:19	Before morning homeroom (16-12-2022)	School bag	2	Solo
2	08:08:21	Before morning homeroom (16-12-2022)	Drawer case	2	Solo
2	08:08:25	Before morning homeroom (16-12-2022)	Chair with emergency hood	2	Solo
2	08:08:32	Before morning homeroom (16-12-2022)	School bag	2	Solo
2	08:08:37	Before morning homeroom (16-12-2022)	Drawer case	2	Solo
2	08:08:40	Before morning homeroom (16-12-2022)	Textbook/Notebook	2	Solo
2	08:08:48	Before morning homeroom (16-12-2022)	Document folder	2	Solo
2	08:08:56	Before morning homeroom (16-12-2022)	Handout	2	Solo
2	08:08:58	Before morning homeroom (16-12-2022)	Document folder	2	Solo
2	08:09:01	Before morning homeroom (16-12-2022)	Textbook/Notebook	2	Solo
2	08:09:03	Before morning homeroom (16-12-2022)	Face/Neck	2	Solo
2	08:09:04	Before morning homeroom (16-12-2022)	Tablet	2	Solo
2	08:09:07	Before morning homeroom (16-12-2022)	Document folder	2	Solo
2	08:09:09	Before morning homeroom (16-12-2022)	Handbag	2	Solo
2	08:09:13	Before morning homeroom (16-12-2022)	School cap	2	Solo
2	08:09:14	Before morning homeroom (16-12-2022)	School bag	2	Solo
2	08:09:14	Before morning homeroom (16-12-2022)	Water bottle	2	Solo
2	08:09:16	Before morning homeroom (16-12-2022)	School bag	2	Solo
2	08:09:19	Before morning homeroom (16-12-2022)	Desk	6	Solo
2	08:09:19	Before morning homeroom (16-12-2022)	Outerwear	2	Solo
2	08:09:20	Before morning homeroom (16-12-2022)	Name tag	2	Solo
2	08:09:28	Before morning homeroom (16-12-2022)	Mask	2	Solo
2	08:09:30	Before morning homeroom (16-12-2022)	Shirt	2	Group
2	08:09:38	Before morning homeroom (16-12-2022)	Glove	3	Group
2	08:09:49	Before morning homeroom (16-12-2022)	Face/Neck	2	Solo
2	08:09:51	Before morning homeroom (16-12-2022)	Mask	2	Solo
2	08:09:59	Before morning homeroom (16-12-2022)	Hand	2	Group
2	08:10:06	Before morning homeroom (16-12-2022)	Indeterminable item	22	Group
2	08:10:16	Before morning homeroom (16-12-2022)	School cap	22	Group
2	08:10:27	Before morning homeroom (16-12-2022)	School bag	22	Group
2	08:10:32	Before morning homeroom (16-12-2022)	Face/Neck	2	Group
2	08:10:35	Before morning homeroom (16-12-2022)	Face/Neck	2	Group
2	08:10:39	Before morning homeroom (16-12-2022)	Mask	2	Group
2	08:10:41	Before morning homeroom (16-12-2022)	Head/Hair	2	Group
2	08:10:58	Before morning homeroom (16-12-2022)	Shirt	14	Group
2	08:11:15	Before morning homeroom (16-12-2022)	Hand	14	Group
2	08:11:22	Before morning homeroom (16-12-2022)	Hand	14	Group
2	08:11:30	Before morning homeroom (16-12-2022)	Writing utensil	16	Group
2	08:11:30	Before morning homeroom (16-12-2022)	Handout	16	Group
2	08:11:33	Before morning homeroom (16-12-2022)	Mask	2	Group
2	08:11:40	Before morning homeroom (16-12-2022)	Hand	2	Solo
2	08:11:43	Before morning homeroom (16-12-2022)	Mask	2	Solo
2	08:11:44	Before morning homeroom (16-12-2022)	Head/Hair	2	Solo
2	08:12:50	Before morning homeroom (16-12-2022)	Handout	0	Group
2	08:12:52	Before morning homeroom (16-12-2022)	Mask	2	Group
2	08:13:00	Before morning homeroom (16-12-2022)	School bag	2	Solo
2	08:13:13	Before morning homeroom (16-12-2022)	Writing utensil	2	Solo
2	08:13:14	Before morning homeroom (16-12-2022)	Chair with emergency hood	2	Solo
2	08:13:16	Before morning homeroom (16-12-2022)	Desk	2	Solo
2	08:13:18	Before morning homeroom (16-12-2022)	Drawer case	2	Solo
2	08:13:45	Before morning homeroom (16-12-2022)	Desk	2	Solo
2	08:13:45	Before morning homeroom (16-12-2022)	Face/Neck	2	Solo
2	08:13:58	Before morning homeroom (16-12-2022)	Mask	2	Solo
2	08:13:59	Before morning homeroom (16-12-2022)	Writing utensil	2	Solo
2	08:14:15	Before morning homeroom (16-12-2022)	Desk	2	Solo
2	08:14:19	Before morning homeroom (16-12-2022)	Mask	2	Solo
2	08:14:20	Before morning homeroom (16-12-2022)	Face/Neck	2	Solo
2	08:14:33	Before morning homeroom (16-12-2022)	Desk	2	Solo
2	08:14:34	Before morning homeroom (16-12-2022)	Writing utensil	3	Group
2	08:14:46	Before morning homeroom (16-12-2022)	Hand	3	Group
2	08:14:54	Before morning homeroom (16-12-2022)	Writing utensil	3	Group
2	08:14:57	Before morning homeroom (16-12-2022)	Desk	3	Group
2	08:15:02	Before morning homeroom (16-12-2022)	Shirt	2	Group
2	08:15:02	Before morning homeroom (16-12-2022)	Desk	3	Group
2	08:15:05	Before morning homeroom (16-12-2022)	Mask	2	Group
2	08:15:08	Before morning homeroom (16-12-2022)	Chair with emergency hood	2	Group
2	08:15:30	Before morning homeroom (16-12-2022)	Desk	3	Group
2	08:15:46	Before morning homeroom (16-12-2022)	Mask	2	Solo
2	08:15:47	Before morning homeroom (16-12-2022)	Desk	2	Solo
2	08:15:48	Before morning homeroom (16-12-2022)	Writing utensil	2	Solo
2	08:15:53	Before morning homeroom (16-12-2022)	Hand	2	Solo
2	09:24:05	1st break (16-12-2022)	Sports cap	2	Solo
2	09:24:10	1st break (16-12-2022)	Head/Hair	2	Solo
2	09:24:17	1st break (16-12-2022)	Drawer case	2	Solo
2	09:24:23	1st break (16-12-2022)	Outerwear	2	Solo
2	09:24:24	1st break (16-12-2022)	Head/Hair	2	Solo
2	09:24:24	1st break (16-12-2022)	Desk	2	Solo
2	09:24:26	1st break (16-12-2022)	Head/Hair	2	Solo
2	09:24:36	1st break (16-12-2022)	Door (front)	0	Solo
2	09:24:41	1st break (16-12-2022)	Shirt	2	Solo
2	09:24:42	1st break (16-12-2022)	Faucet 3	0	Solo
2	09:24:43	1st break (16-12-2022)	Mask	2	Solo
2	09:24:52	1st break (16-12-2022)	Mask	2	Solo
2	09:24:56	1st break (16-12-2022)	Shirt	2	Solo
2	09:24:57	1st break (16-12-2022)	Shirt	2	Solo
2	09:24:59	1st break (16-12-2022)	Outerwear	2	Solo
2	09:25:01	1st break (16-12-2022)	Shirt	2	Solo
2	09:25:02	1st break (16-12-2022)	Writing utensil	2	Solo
2	09:25:03	1st break (16-12-2022)	Head/Hair	2	Solo
2	09:25:05	1st break (16-12-2022)	Mask	2	Solo
2	09:25:06	1st break (16-12-2022)	Writing utensil	2	Solo
2	10:09:37	2nd break (16-12-2022)	Handout	2	Group
2	10:09:37	2nd break (16-12-2022)	Desk	2	Solo
2	10:09:37	2nd break (16-12-2022)	Outerwear	2	Solo
2	10:09:43	2nd break (16-12-2022)	Handout	2	Group
2	10:09:50	2nd break (16-12-2022)	Handout	3	Group
2	10:09:54	2nd break (16-12-2022)	Writing utensil	2	Solo
2	10:09:54	2nd break (16-12-2022)	Handout	2	Group
2	10:10:00	2nd break (16-12-2022)	Mask	2	Group
2	10:10:00	2nd break (16-12-2022)	Handout	2	Group
2	10:10:09	2nd break (16-12-2022)	Handout	2	Group
2	10:10:14	2nd break (16-12-2022)	Desk	3	Group
2	10:10:40	2nd break (16-12-2022)	Desk	2	Group
2	10:10:48	2nd break (16-12-2022)	Writing utensil	3	Solo
2	10:10:49	2nd break (16-12-2022)	Mask	2	Solo
2	10:10:50	2nd break (16-12-2022)	Door (back)	0	Solo
2	10:10:53	2nd break (16-12-2022)	Gym uniform bag	2	Solo
2	10:13:50	2nd break (16-12-2022)	Gym uniform bag	2	Group
2	10:13:55	2nd break (16-12-2022)	Head/Hair	2	Group
2	10:14:01	2nd break (16-12-2022)	Shirt	2	Group
2	10:14:02	2nd break (16-12-2022)	Hand	2	Group
2	10:14:08	2nd break (16-12-2022)	Desk	1	Group
2	10:14:15	2nd break (16-12-2022)	Hand	2	Group
2	10:14:28	2nd break (16-12-2022)	Outerwear	2	Group
2	10:14:56	2nd break (16-12-2022)	Outerwear	2	Group
2	10:30:11	2nd break (16-12-2022)	Mask	2	Group
2	10:30:15	2nd break (16-12-2022)	Outerwear	2	Solo
2	10:30:17	2nd break (16-12-2022)	Handout	2	Solo
2	10:30:23	2nd break (16-12-2022)	Drawer case	2	Solo
2	10:30:24	2nd break (16-12-2022)	Handbag	2	Solo
2	10:30:25	2nd break (16-12-2022)	Tablet	2	Solo
2	10:30:28	2nd break (16-12-2022)	Chair with emergency hood	2	Solo
2	10:30:30	2nd break (16-12-2022)	Writing utensil	2	Solo
2	10:30:50	2nd break (16-12-2022)	Mask	2	Group
2	10:30:52	2nd break (16-12-2022)	Tablet	2	Group
2	10:31:24	2nd break (16-12-2022)	Mask	2	Group
2	10:31:25	2nd break (16-12-2022)	Face/Neck	2	Group
2	10:31:31	2nd break (16-12-2022)	Mask	2	Group
2	10:31:34	2nd break (16-12-2022)	Head/Hair	2	Group
2	10:31:36	2nd break (16-12-2022)	Mask	2	Group
2	10:31:38	2nd break (16-12-2022)	Tablet	2	Group
2	10:31:40	2nd break (16-12-2022)	Face/Neck	2	Solo
2	10:31:43	2nd break (16-12-2022)	Mask	2	Solo
2	10:31:45	2nd break (16-12-2022)	Desk	2	Solo
2	10:31:59	2nd break (16-12-2022)	Handbag	2	Solo
2	10:32:01	2nd break (16-12-2022)	Writing utensil	2	Solo
2	10:32:05	2nd break (16-12-2022)	Drawer case	2	Solo
2	10:32:06	2nd break (16-12-2022)	Handout	2	Solo
2	10:32:09	2nd break (16-12-2022)	Textbook/Notebook	2	Solo
2	10:32:13	2nd break (16-12-2022)	Writing utensil	2	Solo
2	10:32:20	2nd break (16-12-2022)	Writing utensil	2	Solo
2	10:32:21	2nd break (16-12-2022)	Desk	2	Solo
2	10:32:22	2nd break (16-12-2022)	Chair with emergency hood	2	Solo
2	10:32:23	2nd break (16-12-2022)	Desk	2	Solo
2	10:32:28	2nd break (16-12-2022)	Pencil sharpener	0	Solo
2	10:32:35	2nd break (16-12-2022)	Writing utensil	2	Solo
2	10:32:37	2nd break (16-12-2022)	Outerwear	2	Solo
2	10:32:42	2nd break (16-12-2022)	Mask	2	Solo
2	10:32:43	2nd break (16-12-2022)	Writing utensil	2	Solo
2	10:32:45	2nd break (16-12-2022)	Chair with emergency hood	2	Solo
2	10:32:47	2nd break (16-12-2022)	Writing utensil	2	Solo
2	10:32:49	2nd break (16-12-2022)	Tablet	2	Group
2	10:32:51	2nd break (16-12-2022)	Writing utensil	2	Solo
2	10:33:09	2nd break (16-12-2022)	Mask	2	Solo
2	10:34:09	2nd break (16-12-2022)	Mask	2	Solo
2	10:34:10	2nd break (16-12-2022)	Writing utensil	2	Solo
2	11:20:48	3rd break (20-12-2022)	Face/Neck	2	Solo
2	11:20:48	3rd break (20-12-2022)	Textbook/Notebook	2	Solo
2	11:20:48	3rd break (20-12-2022)	Desk	2	Solo
2	11:20:51	3rd break (20-12-2022)	Outerwear	2	Solo
2	11:20:56	3rd break (20-12-2022)	Mask	2	Solo
2	11:20:57	3rd break (20-12-2022)	Hand	2	Group
2	11:21:02	3rd break (20-12-2022)	Shirt	2	Group
2	11:21:07	3rd break (20-12-2022)	Desk	21	Group
2	11:21:22	3rd break (20-12-2022)	Mask	2	Group
2	11:21:31	3rd break (20-12-2022)	Handout	21	Group
2	11:21:37	3rd break (20-12-2022)	Mask	2	Group
2	11:21:45	3rd break (20-12-2022)	Sholder	2	Group
2	11:22:02	3rd break (20-12-2022)	Shirt	2	Group
2	11:22:06	3rd break (20-12-2022)	Mask	2	Group
2	11:22:06	3rd break (20-12-2022)	Hand	2	Group
2	11:22:10	3rd break (20-12-2022)	Hand	2	Group
2	11:22:12	3rd break (20-12-2022)	Mask	2	Group
2	11:22:14	3rd break (20-12-2022)	Hand	2	Group
2	11:22:24	3rd break (20-12-2022)	Mask	2	Group
2	11:22:26	3rd break (20-12-2022)	Hand	2	Group
2	11:22:34	3rd break (20-12-2022)	Hand	2	Group
2	11:22:49	3rd break (20-12-2022)	Mask	2	Group
2	11:22:50	3rd break (20-12-2022)	Hand	2	Group
2	11:23:16	3rd break (20-12-2022)	Head/Hair	2	Solo
2	11:23:19	3rd break (20-12-2022)	Mask	2	Solo
2	11:23:20	3rd break (20-12-2022)	Textbook/Notebook	2	Solo
2	11:23:20	3rd break (20-12-2022)	Handout	2	Solo
2	11:23:21	3rd break (20-12-2022)	Writing utensil	2	Solo
2	11:23:46	3rd break (20-12-2022)	Outerwear	2	Solo
2	11:24:01	3rd break (21-12-2022)	Outerwear	2	Group
2	11:24:01	3rd break (21-12-2022)	Outerwear	2	Solo
2	11:24:05	3rd break (21-12-2022)	Writing utensil	2	Solo
2	11:24:05	3rd break (21-12-2022)	Mask	2	Solo
2	11:24:06	3rd break (21-12-2022)	Writing utensil	2	Solo
2	11:24:10	3rd break (21-12-2022)	Textbook/Notebook	2	Solo
2	11:24:11	3rd break (21-12-2022)	Drawer case	2	Solo
2	11:24:11	3rd break (20-12-2022)	Desk	2	Solo
2	11:24:13	3rd break (21-12-2022)	Chair with emergency hood	2	Solo
2	11:24:15	3rd break (21-12-2022)	Drawer case	2	Solo
2	11:24:15	3rd break (21-12-2022)	Writing utensil	2	Solo
2	11:24:17	3rd break (21-12-2022)	Drawer case	2	Solo
2	11:24:26	3rd break (21-12-2022)	Sports cap	2	Solo
2	11:24:33	3rd break (21-12-2022)	Chair with emergency hood	2	Solo
2	11:24:35	3rd break (21-12-2022)	Mask	2	Solo
2	11:24:41	3rd break (20-12-2022)	Mask	2	Solo
2	11:24:42	3rd break (20-12-2022)	Chair	2	Solo
2	11:24:45	3rd break (20-12-2022)	Desk	2	Solo
2	11:24:49	3rd break (20-12-2022)	Face/Neck	2	Solo
2	11:25:04	3rd break (21-12-2022)	Mask	2	Solo
2	11:25:10	3rd break (20-12-2022)	Handout	2	Solo
2	11:25:11	3rd break (21-12-2022)	Mask	2	Solo
2	11:25:14	3rd break (21-12-2022)	Tablet	2	Solo
2	11:25:14	3rd break (21-12-2022)	Handbag	2	Solo
2	11:25:16	3rd break (21-12-2022)	Writing utensil	2	Solo
2	11:25:17	3rd break (21-12-2022)	Face/Neck	2	Solo
2	11:25:26	3rd break (21-12-2022)	Desk	2	Solo
2	11:25:31	3rd break (20-12-2022)	Desk	2	Solo
2	11:25:34	3rd break (20-12-2022)	Handout	2	Solo
2	11:25:37	3rd break (21-12-2022)	Drawer case	2	Solo
2	11:25:43	3rd break (21-12-2022)	Mask	2	Solo
2	12:07:51	Lunch break (21-12-2022)	Textbook/Notebook	2	Solo
2	12:07:54	Lunch break (21-12-2022)	Drawer case	2	Solo
2	12:08:00	Lunch break (21-12-2022)	Desk	2	Solo
2	12:08:02	Lunch break (21-12-2022)	Chair with emergency hood	2	Solo
2	12:08:02	Lunch break (21-12-2022)	Lunch mat holder	2	Solo
2	12:08:06	Lunch break (21-12-2022)	Lunch mat	2	Solo
2	12:08:09	Lunch break (21-12-2022)	Lunch mat holder	2	Solo
2	12:08:10	Lunch break (21-12-2022)	Lunch mat	2	Solo
2	12:08:15	Lunch break (21-12-2022)	Chair with emergency hood	2	Solo
2	12:08:15	Lunch break (21-12-2022)	Mask	2	Solo
2	12:08:40	Lunch break (21-12-2022)	Lunch mat	2	Solo
2	12:08:43	Lunch break (21-12-2022)	Outerwear	2	Solo
2	12:08:49	Lunch break (21-12-2022)	Mask	2	Solo
2	12:08:52	Lunch break (21-12-2022)	School bag	21	Solo
2	12:08:55	Lunch break (21-12-2022)	Desk	22	Group
2	12:09:03	Lunch break (21-12-2022)	Desk	22	Group
2	12:09:05	Lunch break (21-12-2022)	Desk	21	Group
2	12:09:05	Lunch break (21-12-2022)	Desk	22	Group
2	12:09:31	Lunch break (21-12-2022)	Desk	21	Group
2	12:09:31	Lunch break (21-12-2022)	Desk	22	Group
2	12:09:34	Lunch break (21-12-2022)	Desk	21	Group
2	12:09:34	Lunch break (21-12-2022)	Desk	22	Group
2	12:09:36	Lunch break (21-12-2022)	Desk	22	Group
2	12:09:37	Lunch break (21-12-2022)	Mask	2	Group
2	12:09:38	Lunch break (21-12-2022)	Desk	21	Group
2	12:09:38	Lunch break (21-12-2022)	Desk	22	Group
2	12:09:41	Lunch break (21-12-2022)	Chair with emergency hood	21	Group
2	12:09:41	Lunch break (21-12-2022)	Desk	22	Group
2	12:09:43	Lunch break (21-12-2022)	Chair with emergency hood	21	Group
2	12:09:43	Lunch break (21-12-2022)	Desk	22	Group
2	12:09:45	Lunch break (21-12-2022)	Mask	2	Group
2	12:09:46	Lunch break (21-12-2022)	Chair with emergency hood	21	Group
2	12:09:46	Lunch break (21-12-2022)	Desk	22	Group
2	12:09:48	Lunch break (21-12-2022)	Desk	22	Solo
2	12:09:51	Lunch break (21-12-2022)	Milk carton	0	Group
2	12:09:51	Lunch break (21-12-2022)	Milk carton	0	Group
2	12:09:51	Lunch break (21-12-2022)	Milk carton	0	Group
2	12:09:51	Lunch break (21-12-2022)	Milk carton	0	Group
2	12:10:00	Lunch break (21-12-2022)	Desk	14	Solo
2	12:10:00	Lunch break (21-12-2022)	Desk	9	Solo
2	12:10:04	Lunch break (21-12-2022)	Milk carton	0	Group
2	12:10:04	Lunch break (21-12-2022)	Milk carton	0	Group
2	12:10:04	Lunch break (21-12-2022)	Milk carton	0	Group
2	12:10:16	Lunch break (21-12-2022)	Mask	2	Group
2	12:10:23	Lunch break (21-12-2022)	Chair with emergency hood	23	Group
2	12:10:31	Lunch break (21-12-2022)	Hand	2	Group
2	12:10:48	Lunch break (21-12-2022)	Mask	2	Group
2	12:10:49	Lunch break (21-12-2022)	Outerwear	2	Group
2	12:10:56	Lunch break (21-12-2022)	Serving table	0	Group
2	12:11:07	Lunch break (21-12-2022)	Mask	2	Group
2	12:11:23	Lunch break (21-12-2022)	Serving table	0	Group
2	12:11:23	Lunch break (21-12-2022)	Outerwear	2	Group
2	12:11:29	Lunch break (21-12-2022)	Mask	2	Group
2	12:11:30	Lunch break (21-12-2022)	Serving table	0	Group
2	12:11:32	Lunch break (21-12-2022)	Mask	2	Group
2	12:11:35	Lunch break (21-12-2022)	Food	0	Group
2	12:11:40	Lunch break (21-12-2022)	Outerwear	2	Group
2	12:11:44	Lunch break (21-12-2022)	Food	0	Group
2	12:12:10	Lunch break (21-12-2022)	Milk carton	0	Group
2	12:12:13	Lunch break (21-12-2022)	Desk	15	Group
2	12:12:14	Lunch break (21-12-2022)	Milk carton	0	Group
2	12:12:16	Lunch break (21-12-2022)	Lunch mat	15	Group
2	12:12:18	Lunch break (21-12-2022)	Lunch mat	15	Group
2	12:12:26	Lunch break (21-12-2022)	Milk carton	0	Group
2	12:12:31	Lunch break (21-12-2022)	Hand	17	Group
2	12:12:34	Lunch break (21-12-2022)	Hand	2	Solo
2	12:12:35	Lunch break (21-12-2022)	Mask	2	Solo
2	12:12:45	Lunch break (21-12-2022)	Shirt	15	Group
2	12:12:48	Lunch break (21-12-2022)	Mask	2	Group
2	12:12:48	Lunch break (21-12-2022)	Hand	2	Group
2	12:12:52	Lunch break (21-12-2022)	Mask	2	Group
2	12:13:00	Lunch break (21-12-2022)	Hook for gym uniform bag	0	Group
2	12:13:02	Lunch break (21-12-2022)	Head/Hair	2	Group
2	12:13:03	Lunch break (21-12-2022)	Mask	2	Group
2	12:13:08	Lunch break (21-12-2022)	Shirt	15	Group
2	12:13:11	Lunch break (21-12-2022)	Shirt	2	Group
2	12:13:18	Lunch break (21-12-2022)	Mask	2	Group
2	12:13:19	Lunch break (21-12-2022)	Hand	2	Group
2	12:13:22	Lunch break (21-12-2022)	Outerwear	2	Group
2	12:13:31	Lunch break (21-12-2022)	Outerwear	2	Group
2	12:13:34	Lunch break (21-12-2022)	Mask	2	Group
2	12:13:42	Lunch break (21-12-2022)	Shirt	15	Group
2	12:13:42	Lunch break (21-12-2022)	Mask	2	Group
2	12:13:58	Lunch break (21-12-2022)	Mask	2	Group
2	12:14:11	Lunch break (21-12-2022)	Mask	2	Group
2	12:14:13	Lunch break (21-12-2022)	Shirt	15	Group
2	12:14:15	Lunch break (21-12-2022)	Hand	24	Group
2	12:14:41	Lunch break (21-12-2022)	Mask	2	Group
2	12:14:46	Lunch break (21-12-2022)	Desk (teacher)	0	Group
2	12:14:54	Lunch break (21-12-2022)	Mask	2	Group
2	12:15:08	Lunch break (21-12-2022)	Mask	2	Group
2	12:15:27	Lunch break (21-12-2022)	Mask	2	Group
2	12:15:32	Lunch break (21-12-2022)	Mask	2	Group
2	12:15:32	Lunch break (21-12-2022)	Shirt	2	Group
2	12:15:46	Lunch break (21-12-2022)	Outerwear	2	Group
2	12:15:46	Lunch break (21-12-2022)	Mask	2	Group
2	12:15:51	Lunch break (21-12-2022)	Desk (teacher)	0	Group
2	12:15:55	Lunch break (21-12-2022)	Mask	2	Group
2	12:15:57	Lunch break (21-12-2022)	Desk (teacher)	0	Group
2	12:15:58	Lunch break (21-12-2022)	Shirt	2	Group
2	12:16:00	Lunch break (21-12-2022)	Desk (teacher)	0	Group
2	12:16:03	Lunch break (21-12-2022)	Mask	2	Group
2	12:16:05	Lunch break (21-12-2022)	Tableware	0	Group
2	12:16:06	Lunch break (21-12-2022)	Tableware	0	Group
2	12:16:17	Lunch break (21-12-2022)	Mask	2	Group
2	12:16:19	Lunch break (21-12-2022)	Tableware	0	Group
2	12:16:23	Lunch break (21-12-2022)	Mask	2	Group
2	12:16:33	Lunch break (21-12-2022)	Outerwear	2	Group
2	12:16:38	Lunch break (21-12-2022)	Head/Hair	2	Group
2	12:16:39	Lunch break (21-12-2022)	Mask	2	Group
2	12:17:02	Lunch break (21-12-2022)	Mask	2	Group
2	12:17:35	Lunch break (21-12-2022)	Tableware	0	Group
2	12:17:49	Lunch break (21-12-2022)	Tableware	0	Solo
2	12:17:50	Lunch break (21-12-2022)	Milk carton	0	Solo
2	12:17:51	Lunch break (21-12-2022)	Tableware	0	Solo
2	12:17:53	Lunch break (21-12-2022)	Hand	2	Solo
2	12:17:53	Lunch break (21-12-2022)	Mask	2	Solo
2	12:17:53	Lunch break (21-12-2022)	Chair with emergency hood	2	Solo
2	12:17:56	Lunch break (21-12-2022)	Drawer case	2	Solo
2	12:17:58	Lunch break (21-12-2022)	Book	2	Solo
2	12:18:56	Lunch break (21-12-2022)	Mask	2	Solo
2	12:23:59	Lunch break (21-12-2022)	Desk	2	Solo
2	12:24:02	Lunch break (21-12-2022)	Mask	2	Solo
2	12:24:03	Lunch break (21-12-2022)	Pants	2	Solo
2	12:24:05	Lunch break (21-12-2022)	Tableware	0	Solo
2	12:24:08	Lunch break (21-12-2022)	Hand	2	Solo
2	12:24:11	Lunch break (21-12-2022)	Mask	2	Solo
2	12:41:38	Lunch break (21-12-2022)	Lunch mat holder	2	Solo
2	12:41:38	Lunch break (21-12-2022)	Handbag	2	Solo
2	12:41:40	Lunch break (21-12-2022)	Mask	2	Solo
2	12:41:43	Lunch break (21-12-2022)	Tableware	0	Solo
2	12:42:09	Lunch break (21-12-2022)	Tableware	0	Solo
2	12:42:11	Lunch break (21-12-2022)	Tableware	0	Solo
2	12:42:13	Lunch break (21-12-2022)	Tableware	0	Solo
2	12:42:15	Lunch break (21-12-2022)	Tableware	0	Solo
2	12:42:20	Lunch break (21-12-2022)	Tableware	0	Solo
2	12:42:23	Lunch break (21-12-2022)	Milk carton	0	Solo
2	12:42:23	Lunch break (21-12-2022)	Straw	0	Solo
2	12:42:33	Lunch break (21-12-2022)	Mask	2	Solo
2	12:42:34	Lunch break (21-12-2022)	Outerwear	2	Solo
2	12:42:35	Lunch break (21-12-2022)	Desk	2	Solo
2	12:42:39	Lunch break (21-12-2022)	Tablet	2	Solo
2	12:42:47	Lunch break (21-12-2022)	Chair with emergency hood	2	Solo
2	12:42:49	Lunch break (21-12-2022)	Mask	2	Solo
2	12:42:50	Lunch break (21-12-2022)	Tablet	2	Solo
2	12:42:52	Lunch break (21-12-2022)	Hand	2	Solo
2	12:42:53	Lunch break (21-12-2022)	Tablet	2	Solo
2	12:42:59	Lunch break (21-12-2022)	Desk	2	Solo
2	12:43:04	Lunch break (21-12-2022)	Tablet	2	Solo
2	12:43:05	Lunch break (21-12-2022)	Mask	2	Solo
2	12:43:42	Lunch break (21-12-2022)	Mask	2	Solo
2	12:43:44	Lunch break (21-12-2022)	Desk	2	Solo
2	12:43:47	Lunch break (21-12-2022)	Tablet	2	Solo
2	12:44:09	Lunch break (21-12-2022)	Shirt	2	Solo
2	12:44:15	Lunch break (21-12-2022)	Tablet	2	Solo
2	12:44:36	Lunch break (21-12-2022)	Mask	2	Solo
2	12:45:32	Lunch break (21-12-2022)	Pants	2	Solo
2	12:45:33	Lunch break (21-12-2022)	Shirt	2	Solo
2	12:46:34	Lunch break (21-12-2022)	Mask	2	Solo
2	12:46:39	Lunch break (21-12-2022)	Chair with emergency hood	2	Solo
2	12:46:39	Lunch break (21-12-2022)	Desk	2	Solo
2	12:46:40	Lunch break (21-12-2022)	Tablet	2	Group
2	12:46:41	Lunch break (21-12-2022)	Mask	2	Group
2	12:46:42	Lunch break (21-12-2022)	Tablet	2	Solo
2	12:46:43	Lunch break (21-12-2022)	Mask	2	Solo
2	12:47:01	Lunch break (21-12-2022)	Tablet	2	Group
2	12:47:18	Lunch break (21-12-2022)	Head/Hair	2	Solo
2	12:47:20	Lunch break (21-12-2022)	Mask	2	Solo
2	12:47:26	Lunch break (21-12-2022)	Mask	2	Solo
2	12:50:34	Lunch break (21-12-2022)	Mask	2	Solo
2	12:50:35	Lunch break (21-12-2022)	Desk	2	Solo
2	12:50:37	Lunch break (21-12-2022)	Tablet	2	Solo
2	12:50:45	Lunch break (21-12-2022)	Mask	2	Solo
2	12:50:59	Lunch break (21-12-2022)	Desk	2	Solo
2	12:51:02	Lunch break (21-12-2022)	Tablet	2	Solo
2	12:51:18	Lunch break (21-12-2022)	Mask	2	Solo
2	12:53:05	Lunch break (21-12-2022)	Desk	2	Solo
2	12:53:05	Lunch break (21-12-2022)	Chair with emergency hood	2	Solo
2	12:53:07	Lunch break (21-12-2022)	Desk	3	Group
2	12:53:20	Lunch break (21-12-2022)	Tablet	2	Solo
2	12:53:20	Lunch break (21-12-2022)	Desk	2	Solo
2	12:53:46	Lunch break (21-12-2022)	Hand	2	Solo
2	12:53:50	Lunch break (21-12-2022)	Mask	2	Solo
2	12:53:50	Lunch break (21-12-2022)	Desk	2	Solo
2	12:53:52	Lunch break (21-12-2022)	Tablet	2	Solo
2	12:54:38	Lunch break (21-12-2022)	Face/Neck	2	Solo
2	12:54:39	Lunch break (21-12-2022)	Mask	2	Solo
2	12:54:42	Lunch break (21-12-2022)	Desk	3	Solo
2	12:54:52	Lunch break (21-12-2022)	Tablet	3	Solo
2	12:55:00	Lunch break (21-12-2022)	Desk	2	Solo
2	12:55:00	Lunch break (21-12-2022)	Tablet	2	Solo
2	12:55:01	Lunch break (21-12-2022)	Mask	2	Solo
2	12:55:13	Lunch break (21-12-2022)	Mask	2	Solo
2	12:55:13	Lunch break (21-12-2022)	Face/Neck	2	Solo
2	12:55:15	Lunch break (21-12-2022)	Tablet	2	Solo
2	12:55:28	Lunch break (21-12-2022)	Hand	2	Solo
2	12:55:28	Lunch break (21-12-2022)	Desk	2	Solo
2	12:55:32	Lunch break (21-12-2022)	Hand	2	Solo
2	12:55:33	Lunch break (21-12-2022)	Tablet	2	Solo
2	12:55:53	Lunch break (21-12-2022)	Desk	2	Group
2	12:55:57	Lunch break (21-12-2022)	Tablet	2	Solo
2	12:55:59	Lunch break (21-12-2022)	Desk	2	Group
2	12:56:00	Lunch break (21-12-2022)	Tablet	2	Solo
2	12:56:01	Lunch break (21-12-2022)	Mask	2	Solo
2	12:56:30	Lunch break (21-12-2022)	Desk	2	Solo
2	12:56:31	Lunch break (21-12-2022)	Chair with emergency hood	2	Solo
2	12:56:33	Lunch break (21-12-2022)	Shirt	2	Group
2	13:15:41	Lunch break (21-12-2022)	Outerwear	2	Solo
2	13:15:44	Lunch break (21-12-2022)	Hand	2	Solo
2	13:15:50	Lunch break (21-12-2022)	Desk	4	Group
2	13:16:30	Lunch break (21-12-2022)	Mask	2	Solo
2	13:16:32	Lunch break (21-12-2022)	Mask	2	Solo
2	13:16:33	Lunch break (21-12-2022)	Outerwear	14	Group
2	13:16:33	Lunch break (21-12-2022)	Outerwear	2	Group
2	13:16:40	Lunch break (21-12-2022)	Outerwear	14	Group
2	13:17:16	Lunch break (21-12-2022)	Outerwear	14	Group
2	13:17:21	Lunch break (21-12-2022)	Mask	2	Group
2	13:17:52	Lunch break (21-12-2022)	Outerwear	14	Group
2	13:18:40	Lunch break (21-12-2022)	Tablet	14	Group
2	13:18:46	Lunch break (21-12-2022)	Desk	9	Solo
2	13:18:48	Lunch break (21-12-2022)	Tablet	3	Group
2	13:18:49	Lunch break (21-12-2022)	Tablet	2	Solo
2	13:18:50	Lunch break (21-12-2022)	Handbag	2	Solo
2	13:18:51	Lunch break (21-12-2022)	Chair with emergency hood	2	Solo
2	13:18:53	Lunch break (21-12-2022)	Desk	2	Solo
2	13:19:01	Lunch break (21-12-2022)	Drawer case	2	Solo
2	13:19:02	Lunch break (21-12-2022)	Indeterminable item	2	Solo
2	14:02:05	Before afternoon homeroom (21-12-2022)	School bag	2	Solo
2	14:02:11	Before afternoon homeroom (21-12-2022)	Hand	2	Solo
2	14:02:12	Before afternoon homeroom (21-12-2022)	Mask	2	Solo
2	14:02:12	Before afternoon homeroom (21-12-2022)	Mask	2	Solo
2	14:02:13	Before afternoon homeroom (21-12-2022)	Outerwear	2	Solo
2	14:02:19	Before afternoon homeroom (21-12-2022)	Outerwear	2	Group
2	14:02:30	Before afternoon homeroom (21-12-2022)	Mask	2	Group
2	14:02:32	Before afternoon homeroom (21-12-2022)	Desk	10	Group
2	14:02:43	Before afternoon homeroom (21-12-2022)	Outerwear	2	Group
3	08:06:04	Before morning homeroom (16-12-2022)	Glove	3	Group
3	08:07:20	Before morning homeroom (16-12-2022)	Document folder	3	Solo
3	08:07:48	Before morning homeroom (16-12-2022)	Hand	3	Solo
3	08:07:58	Before morning homeroom (16-12-2022)	Outerwear	3	Group
3	08:07:59	Before morning homeroom (16-12-2022)	School cap	3	Solo
3	08:08:00	Before morning homeroom (16-12-2022)	Glove	3	Solo
3	08:08:01	Before morning homeroom (16-12-2022)	Desk	3	Solo
3	08:08:34	Before morning homeroom (16-12-2022)	Outerwear	3	Solo
3	08:08:51	Before morning homeroom (16-12-2022)	Chair with emergency hood	3	Solo
3	08:08:57	Before morning homeroom (16-12-2022)	Writing utensil	3	Solo
3	08:09:02	Before morning homeroom (16-12-2022)	Textbook/Notebook	3	Solo
3	08:09:13	Before morning homeroom (16-12-2022)	Textbook/Notebook	3	Solo
3	08:09:16	Before morning homeroom (16-12-2022)	School bag	3	Solo
3	08:09:22	Before morning homeroom (16-12-2022)	School bag	3	Solo
3	08:09:44	Before morning homeroom (16-12-2022)	Chair with emergency hood	3	Group
3	08:10:11	Before morning homeroom (16-12-2022)	Desk	3	Group
3	08:10:17	Before morning homeroom (16-12-2022)	Hand	3	Solo
3	08:10:24	Before morning homeroom (16-12-2022)	Writing utensil	3	Solo
3	08:10:28	Before morning homeroom (16-12-2022)	Hand	3	Solo
3	08:10:30	Before morning homeroom (16-12-2022)	Shirt	3	Solo
3	08:10:40	Before morning homeroom (16-12-2022)	Chair	3	Solo
3	08:10:42	Before morning homeroom (16-12-2022)	Chair with emergency hood	3	Solo
3	08:10:50	Before morning homeroom (16-12-2022)	Hand	3	Solo
3	08:10:59	Before morning homeroom (16-12-2022)	Hand	3	Solo
3	08:11:12	Before morning homeroom (16-12-2022)	Face/Neck	3	Solo
3	08:11:12	Before morning homeroom (16-12-2022)	Face/Neck	3	Solo
3	08:11:17	Before morning homeroom (16-12-2022)	Hand	3	Solo
3	08:11:17	Before morning homeroom (16-12-2022)	Hand	3	Solo
3	08:11:22	Before morning homeroom (16-12-2022)	Writing utensil	3	Solo
3	08:11:29	Before morning homeroom (16-12-2022)	School cap	3	Solo
3	08:11:30	Before morning homeroom (16-12-2022)	School cap	3	Solo
3	08:11:47	Before morning homeroom (16-12-2022)	Desk	3	Solo
3	08:11:47	Before morning homeroom (16-12-2022)	Hand	3	Solo
3	08:12:54	Before morning homeroom (16-12-2022)	Pants	3	Solo
3	08:13:03	Before morning homeroom (16-12-2022)	Chair with emergency hood	3	Group
3	08:13:29	Before morning homeroom (16-12-2022)	Hand	3	Solo
3	08:13:30	Before morning homeroom (16-12-2022)	Hand	3	Solo
3	08:13:33	Before morning homeroom (16-12-2022)	Hand	3	Solo
3	08:13:41	Before morning homeroom (16-12-2022)	Face/Neck	3	Solo
3	08:13:42	Before morning homeroom (16-12-2022)	Hand	3	Solo
3	08:13:45	Before morning homeroom (16-12-2022)	Desk	3	Solo
3	08:13:45	Before morning homeroom (16-12-2022)	Hand	3	Solo
3	08:13:48	Before morning homeroom (16-12-2022)	Hand	3	Solo
3	08:13:48	Before morning homeroom (16-12-2022)	Hand	3	Solo
3	08:13:51	Before morning homeroom (16-12-2022)	Desk	3	Solo
3	08:13:54	Before morning homeroom (16-12-2022)	Shirt	3	Solo
3	08:13:54	Before morning homeroom (16-12-2022)	Pants	3	Solo
3	08:14:39	Before morning homeroom (16-12-2022)	Desk	3	Solo
3	08:14:51	Before morning homeroom (16-12-2022)	Pants	3	Solo
3	08:14:59	Before morning homeroom (16-12-2022)	Desk	3	Solo
3	08:15:01	Before morning homeroom (16-12-2022)	Hand	3	Solo
3	08:15:12	Before morning homeroom (16-12-2022)	Hand	3	Solo
3	08:15:14	Before morning homeroom (16-12-2022)	Hand	3	Solo
3	08:15:42	Before morning homeroom (16-12-2022)	Mask	3	Solo
3	08:15:44	Before morning homeroom (16-12-2022)	Hand	3	Solo
3	08:15:51	Before morning homeroom (16-12-2022)	Hand	3	Solo
3	08:15:54	Before morning homeroom (16-12-2022)	Mask	3	Solo
3	08:15:54	Before morning homeroom (16-12-2022)	Hand	3	Solo
3	09:23:51	1st break (16-12-2022)	Water bottle	3	Group
3	09:24:01	1st break (16-12-2022)	Handbag	3	Solo
3	09:24:05	1st break (16-12-2022)	Handkerchief	3	Solo
3	09:24:09	1st break (16-12-2022)	Shirt	3	Solo
3	09:24:11	1st break (16-12-2022)	Faucet 3	0	Solo
3	09:24:15	1st break (16-12-2022)	Faucet 3	0	Solo
3	09:24:16	1st break (16-12-2022)	hand wash 3	0	Solo
3	09:24:17	1st break (16-12-2022)	Hand	3	Solo
3	09:24:21	1st break (16-12-2022)	Faucet 3	0	Solo
3	09:24:22	1st break (16-12-2022)	Hand	3	Solo
3	09:24:26	1st break (16-12-2022)	Faucet 3	0	Solo
3	09:24:35	1st break (16-12-2022)	Handkerchief	3	Solo
3	09:24:44	1st break (16-12-2022)	Sports cap	3	Solo
3	09:24:51	1st break (16-12-2022)	Chair with emergency hood	3	Solo
3	09:25:08	1st break (16-12-2022)	Textbook/Notebook	3	Solo
3	09:25:16	1st break (16-12-2022)	Hand	3	Solo
3	09:25:44	1st break (16-12-2022)	Water bottle	3	Solo
3	10:09:36	2nd break (16-12-2022)	Desk	3	Solo
3	10:09:47	2nd break (16-12-2022)	Handout	2	Group
3	10:09:55	2nd break (16-12-2022)	Handout	3	Solo
3	10:09:58	2nd break (16-12-2022)	Writing utensil	3	Solo
3	10:10:02	2nd break (16-12-2022)	Handout	2	Group
3	10:10:04	2nd break (16-12-2022)	Hand	3	Group
3	10:10:13	2nd break (16-12-2022)	Handout	3	Group
3	10:10:37	2nd break (16-12-2022)	Desk	3	Group
3	10:10:38	2nd break (16-12-2022)	Handout	2	Group
3	10:10:42	2nd break (16-12-2022)	Hand	3	Solo
3	10:10:47	2nd break (16-12-2022)	Gym uniform bag	3	Solo
3	10:12:59	2nd break (16-12-2022)	Gym uniform bag	3	Solo
3	10:13:08	2nd break (16-12-2022)	Desk	3	Solo
3	10:13:17	2nd break (16-12-2022)	Indeterminable item	0	Solo
3	10:13:19	2nd break (16-12-2022)	Handout	3	Solo
3	10:13:28	2nd break (16-12-2022)	Chair with emergency hood	3	Solo
3	10:13:29	2nd break (16-12-2022)	Desk	3	Solo
3	10:13:31	2nd break (16-12-2022)	Chair with emergency hood	3	Solo
3	10:13:32	2nd break (16-12-2022)	Writing utensil	3	Solo
3	10:13:36	2nd break (16-12-2022)	Hand	3	Solo
3	10:13:44	2nd break (16-12-2022)	Hand	3	Solo
3	10:30:43	2nd break (16-12-2022)	Handkerchief	3	Solo
3	10:31:04	2nd break (16-12-2022)	Head/Hair	3	Group
3	10:31:05	2nd break (16-12-2022)	Shirt	3	Group
3	10:31:20	2nd break (16-12-2022)	Pants	3	Solo
3	10:31:21	2nd break (16-12-2022)	Handbag	3	Solo
3	10:31:31	2nd break (16-12-2022)	Handkerchief	3	Solo
3	10:31:31	2nd break (16-12-2022)	Water bottle	3	Solo
3	10:31:52	2nd break (16-12-2022)	Mask	3	Solo
3	10:31:54	2nd break (16-12-2022)	Water bottle	3	Solo
3	10:32:07	2nd break (16-12-2022)	Handout	3	Solo
3	10:32:13	2nd break (16-12-2022)	Handkerchief	3	Solo
3	10:32:18	2nd break (16-12-2022)	Textbook/Notebook	3	Solo
3	10:32:26	2nd break (16-12-2022)	Chair	3	Solo
3	10:32:27	2nd break (16-12-2022)	Handkerchief	3	Solo
3	10:32:30	2nd break (16-12-2022)	Mask	3	Solo
3	10:32:32	2nd break (16-12-2022)	Textbook/Notebook	3	Solo
3	10:32:35	2nd break (16-12-2022)	Handkerchief	3	Solo
3	10:32:36	2nd break (16-12-2022)	Writing utensil	3	Solo
3	10:32:41	2nd break (16-12-2022)	Hand	3	Solo
3	10:32:42	2nd break (16-12-2022)	Handout	3	Solo
3	10:32:43	2nd break (16-12-2022)	Head/Hair	3	Solo
3	10:33:02	2nd break (16-12-2022)	Hand	3	Solo
3	10:33:06	2nd break (16-12-2022)	Handout	3	Solo
3	10:33:35	2nd break (16-12-2022)	Face/Neck	3	Solo
3	10:33:51	2nd break (16-12-2022)	Head/Hair	3	Solo
3	10:34:22	2nd break (16-12-2022)	Desk	3	Solo
3	11:20:49	3rd break (20-12-2022)	Face/Neck	3	Solo
3	11:20:53	3rd break (20-12-2022)	Mask	3	Solo
3	11:20:54	3rd break (20-12-2022)	Desk	3	Solo
3	11:20:56	3rd break (20-12-2022)	Hand	3	Solo
3	11:20:58	3rd break (20-12-2022)	Face/Neck	3	Solo
3	11:20:58	3rd break (20-12-2022)	Writing utensil	3	Solo
3	11:21:15	3rd break (20-12-2022)	Hand	3	Solo
3	11:21:40	3rd break (20-12-2022)	Desk	3	Solo
3	11:21:40	3rd break (20-12-2022)	Desk	3	Solo
3	11:21:41	3rd break (20-12-2022)	Chair with emergency hood	3	Solo
3	11:21:47	3rd break (20-12-2022)	Pants	3	Solo
3	11:22:21	3rd break (20-12-2022)	Head/Hair	3	Solo
3	11:22:21	3rd break (20-12-2022)	Textbook/Notebook	3	Group
3	11:23:18	3rd break (21-12-2022)	Glove	3	Solo
3	11:23:52	3rd break (20-12-2022)	Hand	3	Solo
3	11:23:55	3rd break (21-12-2022)	Pants	3	Solo
3	11:23:57	3rd break (21-12-2022)	Glove	3	Solo
3	11:24:00	3rd break (20-12-2022)	Face/Neck	3	Solo
3	11:24:02	3rd break (21-12-2022)	Hand	3	Solo
3	11:24:05	3rd break (21-12-2022)	Shirt	3	Solo
3	11:24:05	3rd break (20-12-2022)	Mask	3	Solo
3	11:24:06	3rd break (20-12-2022)	Hand	3	Solo
3	11:24:07	3rd break (21-12-2022)	Chair with emergency hood	3	Solo
3	11:24:07	3rd break (21-12-2022)	Glove	3	Solo
3	11:24:07	3rd break (20-12-2022)	Mask	3	Solo
3	11:24:08	3rd break (21-12-2022)	Feet	3	Solo
3	11:24:10	3rd break (20-12-2022)	Hand	3	Solo
3	11:24:15	3rd break (20-12-2022)	Mask	3	Solo
3	11:24:17	3rd break (20-12-2022)	Hand	3	Solo
3	11:24:22	3rd break (21-12-2022)	Hand	3	Group
3	11:24:25	3rd break (20-12-2022)	Textbook/Notebook	3	Solo
3	11:24:28	3rd break (21-12-2022)	Pants	3	Group
3	11:24:33	3rd break (20-12-2022)	Hand	3	Solo
3	11:24:39	3rd break (21-12-2022)	Handbag	3	Group
3	11:24:46	3rd break (21-12-2022)	Sports cap	5	Group
3	11:24:47	3rd break (21-12-2022)	Handbag	3	Group
3	11:24:48	3rd break (20-12-2022)	Head/Hair	3	Solo
3	11:24:51	3rd break (20-12-2022)	Hand	3	Solo
3	11:24:55	3rd break (21-12-2022)	Handkerchief	3	Solo
3	11:25:12	3rd break (21-12-2022)	Chair	3	Solo
3	11:25:13	3rd break (21-12-2022)	Writing utensil	3	Solo
3	11:25:13	3rd break (21-12-2022)	Textbook/Notebook	3	Solo
3	11:25:24	3rd break (21-12-2022)	Desk	3	Solo
3	11:25:26	3rd break (21-12-2022)	Water bottle	3	Solo
3	11:25:31	3rd break (20-12-2022)	Writing utensil	3	Solo
3	11:25:35	3rd break (20-12-2022)	Hand	3	Solo
3	11:25:51	3rd break (20-12-2022)	Textbook/Notebook	3	Solo
3	12:07:51	Lunch break (21-12-2022)	Desk	3	Solo
3	12:07:53	Lunch break (21-12-2022)	Desk	3	Solo
3	12:07:54	Lunch break (21-12-2022)	Handbag	3	Solo
3	12:08:33	Lunch break (21-12-2022)	Lunch mat holder	3	Solo
3	12:08:41	Lunch break (21-12-2022)	Lunch mat	3	Solo
3	12:08:51	Lunch break (21-12-2022)	Chair with emergency hood	3	Solo
3	12:08:51	Lunch break (21-12-2022)	Desk	3	Solo
3	12:08:53	Lunch break (21-12-2022)	Pants	3	Solo
3	12:08:56	Lunch break (21-12-2022)	Shirt	3	Solo
3	12:08:59	Lunch break (21-12-2022)	Hand	3	Solo
3	12:09:00	Lunch break (21-12-2022)	Shirt	3	Solo
3	12:09:04	Lunch break (21-12-2022)	Hand	3	Solo
3	12:09:27	Lunch break (21-12-2022)	Hand	3	Solo
3	12:09:38	Lunch break (21-12-2022)	Shirt	3	Solo
3	12:09:45	Lunch break (21-12-2022)	Milk carton	0	Group
3	12:10:02	Lunch break (21-12-2022)	Milk carton	0	Group
3	12:10:30	Lunch break (21-12-2022)	Milk carton	0	Group
3	12:10:32	Lunch break (21-12-2022)	Milk carton	0	Group
3	12:10:48	Lunch break (21-12-2022)	Milk carton	0	Group
3	12:10:59	Lunch break (21-12-2022)	Milk carton	0	Group
3	12:11:24	Lunch break (21-12-2022)	Milk carton	0	Group
3	12:11:39	Lunch break (21-12-2022)	Mask	3	Group
3	12:11:42	Lunch break (21-12-2022)	Hand	3	Group
3	12:11:44	Lunch break (21-12-2022)	Milk carton box	0	Solo
3	12:11:54	Lunch break (21-12-2022)	Hand	3	Solo
3	12:12:11	Lunch break (21-12-2022)	Pants	3	Group
3	12:12:19	Lunch break (21-12-2022)	Mask	3	Solo
3	12:12:50	Lunch break (21-12-2022)	Handkerchief	3	Solo
3	12:12:56	Lunch break (21-12-2022)	Mask	3	Group
3	12:12:57	Lunch break (21-12-2022)	Pants	3	Group
3	12:13:01	Lunch break (21-12-2022)	Shirt	3	Solo
3	12:13:02	Lunch break (21-12-2022)	Hand	3	Group
3	12:13:07	Lunch break (21-12-2022)	Hand	3	Group
3	12:13:34	Lunch break (21-12-2022)	Chair with emergency hood	3	Solo
3	12:13:37	Lunch break (21-12-2022)	Textbook/Notebook	3	Solo
3	12:13:44	Lunch break (21-12-2022)	Handbag	3	Solo
3	12:13:54	Lunch break (21-12-2022)	Water bottle	3	Solo
3	12:14:06	Lunch break (21-12-2022)	Mask	3	Solo
3	12:14:07	Lunch break (21-12-2022)	Desk	3	Solo
3	12:14:10	Lunch break (21-12-2022)	Hand	3	Group
3	12:14:30	Lunch break (21-12-2022)	Pants	3	Group
3	12:14:40	Lunch break (21-12-2022)	Hand	3	Group
3	12:14:46	Lunch break (21-12-2022)	Head/Hair	3	Group
3	12:14:56	Lunch break (21-12-2022)	Head/Hair	3	Group
3	12:15:08	Lunch break (21-12-2022)	Hand	19	Group
3	12:15:11	Lunch break (21-12-2022)	Hand	19	Group
3	12:15:42	Lunch break (21-12-2022)	Hand	3	Group
3	12:16:12	Lunch break (21-12-2022)	Hand	3	Group
3	12:16:13	Lunch break (21-12-2022)	Shirt	3	Group
3	12:16:43	Lunch break (21-12-2022)	Pants	3	Group
3	12:16:46	Lunch break (21-12-2022)	Shirt	3	Group
3	12:16:56	Lunch break (21-12-2022)	Shirt	3	Group
3	12:17:14	Lunch break (21-12-2022)	Pants	3	Group
3	12:17:15	Lunch break (21-12-2022)	Shirt	3	Group
3	12:17:21	Lunch break (21-12-2022)	Shirt	3	Group
3	12:17:26	Lunch break (21-12-2022)	Pants	3	Group
3	12:17:30	Lunch break (21-12-2022)	Mask	3	Group
3	12:17:33	Lunch break (21-12-2022)	Hand	3	Group
3	12:17:47	Lunch break (21-12-2022)	Hand	3	Group
3	12:18:11	Lunch break (21-12-2022)	Hand	3	Group
3	12:18:31	Lunch break (21-12-2022)	Tableware	3	Group
3	12:18:36	Lunch break (21-12-2022)	Tableware	3	Group
3	12:18:42	Lunch break (21-12-2022)	Tableware	3	Group
3	12:19:09	Lunch break (21-12-2022)	Shirt	3	Group
3	12:22:01	Lunch break (21-12-2022)	Milk carton	0	Solo
3	12:22:03	Lunch break (21-12-2022)	Tableware	3	Solo
3	12:22:08	Lunch break (21-12-2022)	Chair with emergency hood	3	Solo
3	12:22:10	Lunch break (21-12-2022)	Chair	3	Solo
3	12:22:13	Lunch break (21-12-2022)	Pants	3	Solo
3	12:22:33	Lunch break (21-12-2022)	Tableware	3	Solo
3	12:48:24	Lunch break (21-12-2022)	Chair with emergency hood	3	Solo
3	12:48:26	Lunch break (21-12-2022)	Tableware	3	Group
3	12:48:44	Lunch break (21-12-2022)	Tableware	3	Group
3	12:48:48	Lunch break (21-12-2022)	Tableware	3	Group
3	12:48:52	Lunch break (21-12-2022)	Tableware	3	Group
3	12:49:03	Lunch break (21-12-2022)	Tableware	3	Group
3	12:49:12	Lunch break (21-12-2022)	Tableware	3	Group
3	12:49:16	Lunch break (21-12-2022)	Hand	3	Solo
3	12:49:22	Lunch break (21-12-2022)	Lunch mat	3	Solo
3	12:49:27	Lunch break (21-12-2022)	Chair with emergency hood	3	Solo
3	12:49:27	Lunch break (21-12-2022)	Lunch mat holder	3	Solo
3	12:49:32	Lunch break (21-12-2022)	Lunch mat holder	3	Solo
3	12:49:39	Lunch break (21-12-2022)	Tablet	3	Solo
3	12:49:43	Lunch break (21-12-2022)	Pants	3	Solo
3	12:49:46	Lunch break (21-12-2022)	Tablet	3	Solo
3	12:49:56	Lunch break (21-12-2022)	Face/Neck	3	Solo
3	12:49:59	Lunch break (21-12-2022)	Tablet	3	Solo
3	12:50:01	Lunch break (21-12-2022)	Tablet	3	Solo
3	12:50:52	Lunch break (21-12-2022)	Desk	3	Solo
3	12:51:25	Lunch break (21-12-2022)	Mask	3	Solo
3	12:51:27	Lunch break (21-12-2022)	Desk	3	Solo
3	12:51:36	Lunch break (21-12-2022)	Head/Hair	3	Solo
3	12:52:01	Lunch break (21-12-2022)	Mask	3	Solo
3	12:52:04	Lunch break (21-12-2022)	Face/Neck	3	Solo
3	12:52:14	Lunch break (21-12-2022)	Hand	3	Solo
3	12:52:15	Lunch break (21-12-2022)	Face/Neck	3	Solo
3	12:52:20	Lunch break (21-12-2022)	Tablet	3	Solo
3	12:52:25	Lunch break (21-12-2022)	Mask	3	Solo
3	12:52:36	Lunch break (21-12-2022)	Face/Neck	3	Solo
3	12:52:42	Lunch break (21-12-2022)	Mask	3	Solo
3	12:52:43	Lunch break (21-12-2022)	Tablet	3	Solo
3	12:53:56	Lunch break (21-12-2022)	Face/Neck	3	Solo
3	12:55:43	Lunch break (21-12-2022)	Mask	3	Solo
3	12:55:54	Lunch break (21-12-2022)	Mask	3	Solo
3	12:55:58	Lunch break (21-12-2022)	Face/Neck	3	Solo
3	12:56:15	Lunch break (21-12-2022)	Chair with emergency hood	3	Solo
3	12:56:17	Lunch break (21-12-2022)	Pants	3	Solo
3	12:56:20	Lunch break (21-12-2022)	Shirt	3	Group
3	12:56:24	Lunch break (21-12-2022)	Shirt	3	Group
3	12:56:28	Lunch break (21-12-2022)	Pants	3	Group
3	12:56:35	Lunch break (21-12-2022)	Mask	3	Group
3	13:15:25	Lunch break (21-12-2022)	Shirt	3	Solo
3	13:15:26	Lunch break (21-12-2022)	Faucet 1	0	Solo
3	13:15:27	Lunch break (21-12-2022)	Hand	3	Solo
3	13:15:28	Lunch break (21-12-2022)	Faucet 1	0	Solo
3	13:15:29	Lunch break (21-12-2022)	Hand	3	Solo
3	13:15:29	Lunch break (21-12-2022)	hand wash 1	0	Solo
3	13:15:30	Lunch break (21-12-2022)	Hand	3	Solo
3	13:15:32	Lunch break (21-12-2022)	Faucet 1	0	Solo
3	13:15:34	Lunch break (21-12-2022)	Hand	3	Solo
3	13:15:35	Lunch break (21-12-2022)	Faucet 1	0	Solo
3	13:15:40	Lunch break (21-12-2022)	Pants	3	Solo
3	13:15:44	Lunch break (21-12-2022)	Handkerchief	3	Solo
3	13:16:02	Lunch break (21-12-2022)	Pants	3	Solo
3	13:16:06	Lunch break (21-12-2022)	Shirt	3	Solo
3	13:16:10	Lunch break (21-12-2022)	Chair with emergency hood	3	Solo
3	13:16:13	Lunch break (21-12-2022)	Chair with emergency hood	3	Solo
3	13:16:15	Lunch break (21-12-2022)	Tablet	3	Solo
3	13:16:25	Lunch break (21-12-2022)	Chair	3	Solo
3	13:16:27	Lunch break (21-12-2022)	Tablet	3	Solo
3	13:16:28	Lunch break (21-12-2022)	Head/Hair	3	Solo
3	13:17:19	Lunch break (21-12-2022)	Hand	3	Solo
3	13:17:20	Lunch break (21-12-2022)	Tablet	3	Solo
3	13:18:51	Lunch break (21-12-2022)	Shirt	3	Solo
3	13:18:54	Lunch break (21-12-2022)	Pants	3	Solo
3	14:02:06	Before afternoon homeroom (21-12-2022)	Glove	3	Group
4	08:09:48	Before morning homeroom (16-12-2022)	Outerwear	4	Group
4	08:09:52	Before morning homeroom (16-12-2022)	Indoor shoe	4	Group
4	08:09:55	Before morning homeroom (16-12-2022)	Outerwear	4	Group
4	08:10:02	Before morning homeroom (16-12-2022)	Indoor shoe	4	Solo
4	08:10:14	Before morning homeroom (16-12-2022)	School cap	12	Group
4	08:10:15	Before morning homeroom (16-12-2022)	Outerwear	4	Group
4	08:10:57	Before morning homeroom (16-12-2022)	Shirt	12	Group
4	08:11:00	Before morning homeroom (16-12-2022)	Outerwear	4	Group
4	08:11:53	Before morning homeroom (16-12-2022)	School bag	4	Solo
4	08:12:00	Before morning homeroom (16-12-2022)	School bag	4	Solo
4	08:12:20	Before morning homeroom (16-12-2022)	Document folder	4	Solo
4	08:12:48	Before morning homeroom (16-12-2022)	Mask	4	Solo
4	08:12:59	Before morning homeroom (16-12-2022)	Hand	4	Group
4	08:13:12	Before morning homeroom (16-12-2022)	Water bottle	4	Solo
4	08:13:19	Before morning homeroom (16-12-2022)	Writing utensil	4	Solo
4	08:13:25	Before morning homeroom (16-12-2022)	School cap	4	Solo
4	08:13:29	Before morning homeroom (16-12-2022)	School bag	4	Solo
4	08:13:31	Before morning homeroom (16-12-2022)	Shirt	3	Group
4	08:13:33	Before morning homeroom (16-12-2022)	School bag	4	Group
4	08:13:49	Before morning homeroom (16-12-2022)	Pants	4	Group
4	08:14:17	Before morning homeroom (16-12-2022)	Chair	4	Solo
4	08:14:21	Before morning homeroom (16-12-2022)	Pants	4	Solo
4	08:14:48	Before morning homeroom (16-12-2022)	Mask	4	Solo
4	08:14:49	Before morning homeroom (16-12-2022)	Face/Neck	4	Solo
4	08:14:51	Before morning homeroom (16-12-2022)	Mask	4	Solo
4	08:14:59	Before morning homeroom (16-12-2022)	Outerwear	4	Solo
4	08:15:16	Before morning homeroom (16-12-2022)	Hand	4	Solo
4	08:15:18	Before morning homeroom (16-12-2022)	Feet	4	Solo
4	08:15:24	Before morning homeroom (16-12-2022)	Pants	4	Solo
4	09:24:17	1st break (16-12-2022)	Feet	4	Group
4	09:24:17	1st break (16-12-2022)	Sports cap	4	Group
4	09:24:22	1st break (16-12-2022)	Hand	4	Group
4	09:24:25	1st break (16-12-2022)	Faucet 4	0	Group
4	09:24:25	1st break (16-12-2022)	Hand	4	Group
4	09:24:28	1st break (16-12-2022)	Faucet 4	0	Group
4	09:24:32	1st break (16-12-2022)	Hand	4	Group
4	09:24:33	1st break (16-12-2022)	Sports cap	4	Group
4	09:24:40	1st break (16-12-2022)	Chair with emergency hood	4	Solo
4	09:24:42	1st break (16-12-2022)	Indoor shoe	4	Solo
4	09:24:52	1st break (16-12-2022)	Hand	4	Solo
4	09:25:00	1st break (16-12-2022)	Gym uniform	4	Solo
4	09:25:08	1st break (16-12-2022)	Mask	4	Solo
4	09:25:41	1st break (16-12-2022)	Hand	4	Solo
4	10:09:37	2nd break (16-12-2022)	Hand	4	Solo
4	10:09:45	2nd break (16-12-2022)	Handout	4	Solo
4	10:09:52	2nd break (16-12-2022)	Chair with emergency hood	4	Solo
4	10:09:52	2nd break (16-12-2022)	Desk	4	Solo
4	10:09:53	2nd break (16-12-2022)	Handout	4	Solo
4	10:10:01	2nd break (16-12-2022)	Shirt	4	Group
4	10:10:03	2nd break (16-12-2022)	Gym uniform bag	4	Group
4	10:13:42	2nd break (16-12-2022)	Gym uniform bag	4	Group
4	10:13:42	2nd break (16-12-2022)	Outerwear	4	Group
4	10:14:19	2nd break (16-12-2022)	Shirt	27	Group
4	10:14:25	2nd break (16-12-2022)	Shirt	4	Group
4	10:14:51	2nd break (16-12-2022)	Mask	4	Group
4	10:14:52	2nd break (16-12-2022)	Face/Neck	4	Group
4	10:14:54	2nd break (16-12-2022)	Shirt	4	Group
4	10:14:58	2nd break (16-12-2022)	Mask	4	Group
4	10:14:59	2nd break (16-12-2022)	Face/Neck	4	Group
4	10:30:03	2nd break (16-12-2022)	Faucet 3	0	Solo
4	10:30:04	2nd break (16-12-2022)	Shirt	4	Solo
4	10:30:05	2nd break (16-12-2022)	Faucet 3	0	Solo
4	10:30:07	2nd break (16-12-2022)	Hand	4	Solo
4	10:30:09	2nd break (16-12-2022)	hand wash 2	0	Solo
4	10:30:10	2nd break (16-12-2022)	Hand	4	Solo
4	10:30:16	2nd break (16-12-2022)	Faucet 3	0	Solo
4	10:30:24	2nd break (16-12-2022)	Chair with emergency hood	4	Solo
4	10:30:26	2nd break (16-12-2022)	Sports cap	4	Group
4	10:30:27	2nd break (16-12-2022)	Gym uniform bag	4	Group
4	10:30:31	2nd break (16-12-2022)	Handout	4	Group
4	10:30:31	2nd break (16-12-2022)	Sports cap	4	Group
4	10:30:34	2nd break (16-12-2022)	Sports cap	4	Group
4	10:30:44	2nd break (16-12-2022)	Handout	4	Group
4	10:30:51	2nd break (16-12-2022)	Handrail	0	Solo
4	10:30:52	2nd break (16-12-2022)	Pants	4	Solo
4	10:30:54	2nd break (16-12-2022)	Shirt	4	Solo
4	10:30:57	2nd break (16-12-2022)	Handout	4	Solo
4	10:30:57	2nd break (16-12-2022)	Outerwear	4	Group
4	10:31:15	2nd break (16-12-2022)	Floor	0	Group
4	10:31:25	2nd break (16-12-2022)	Desk	5	Solo
4	10:31:28	2nd break (16-12-2022)	Floor	0	Solo
4	10:31:38	2nd break (16-12-2022)	Desk	4	Solo
4	10:31:39	2nd break (16-12-2022)	Outerwear	4	Solo
4	10:31:46	2nd break (16-12-2022)	Writing utensil	4	Solo
4	10:31:47	2nd break (16-12-2022)	Tablet	4	Solo
4	10:31:56	2nd break (16-12-2022)	Water bottle	4	Solo
4	10:32:18	2nd break (16-12-2022)	Tablet	4	Solo
4	11:20:48	3rd break (20-12-2022)	Shirt	4	Solo
4	11:20:51	3rd break (20-12-2022)	Outerwear	4	Solo
4	11:20:58	3rd break (20-12-2022)	Outerwear	4	Solo
4	11:21:00	3rd break (20-12-2022)	Wall/Bulletin board	0	Group
4	11:21:18	3rd break (20-12-2022)	Hand	12	Group
4	11:21:20	3rd break (20-12-2022)	Hand	12	Group
4	11:21:29	3rd break (20-12-2022)	Shirt	4	Group
4	11:21:33	3rd break (20-12-2022)	Door (front)	0	Solo
4	11:21:37	3rd break (20-12-2022)	Wall/Bulletin board	0	Solo
4	11:21:37	3rd break (20-12-2022)	Handrail	0	Solo
4	11:21:38	3rd break (20-12-2022)	Door (front)	0	Group
4	11:21:45	3rd break (20-12-2022)	Hook for gym uniform bag	0	Group
4	11:21:49	3rd break (20-12-2022)	Shirt	12	Group
4	11:21:58	3rd break (20-12-2022)	Hand	4	Group
4	11:22:17	3rd break (20-12-2022)	Floor	0	Group
4	11:22:19	3rd break (20-12-2022)	Shirt	12	Group
4	11:22:35	3rd break (20-12-2022)	Floor	0	Group
4	11:22:51	3rd break (20-12-2022)	Pants	4	Solo
4	11:24:05	3rd break (20-12-2022)	Shirt	4	Group
4	11:24:07	3rd break (20-12-2022)	Faucet 5	0	Group
4	11:24:08	3rd break (20-12-2022)	Hand	4	Group
4	11:24:09	3rd break (20-12-2022)	Faucet 5	0	Group
4	11:24:11	3rd break (20-12-2022)	Hand	4	Group
4	11:24:23	3rd break (20-12-2022)	Hand	4	Group
4	11:24:28	3rd break (20-12-2022)	Hand	4	Group
4	11:24:36	3rd break (21-12-2022)	Shirt	4	Group
4	11:24:38	3rd break (20-12-2022)	Shirt	12	Group
4	11:24:46	3rd break (21-12-2022)	Water bottle	4	Group
4	11:24:50	3rd break (21-12-2022)	Sports cap	4	Solo
4	11:24:55	3rd break (21-12-2022)	Sports cap	4	Solo
4	11:25:03	3rd break (21-12-2022)	Water bottle	4	Solo
4	11:25:04	3rd break (21-12-2022)	Chair	4	Solo
4	11:25:07	3rd break (20-12-2022)	Hand	4	Group
4	11:25:11	3rd break (20-12-2022)	Writing utensil	22	Group
4	11:25:11	3rd break (20-12-2022)	Indeterminable item	22	Group
4	11:25:33	3rd break (20-12-2022)	Hand	4	Group
4	11:25:37	3rd break (21-12-2022)	Textbook/Notebook	4	Solo
4	11:25:38	3rd break (20-12-2022)	Mask	4	Group
4	11:25:40	3rd break (20-12-2022)	Door (front)	0	Solo
4	11:25:40	3rd break (20-12-2022)	Disinfectant	0	Solo
4	11:25:42	3rd break (20-12-2022)	Hand	4	Solo
4	11:25:45	3rd break (20-12-2022)	Outerwear	4	Solo
4	11:25:46	3rd break (20-12-2022)	Desk	4	Solo
4	11:25:46	3rd break (20-12-2022)	Water bottle	4	Solo
4	11:25:47	3rd break (21-12-2022)	Mask	4	Solo
4	11:25:48	3rd break (21-12-2022)	Shirt	4	Solo
4	11:25:48	3rd break (20-12-2022)	Mask	4	Solo
4	11:25:49	3rd break (20-12-2022)	Water bottle	4	Solo
4	12:07:51	Lunch break (21-12-2022)	School bag	4	Group
4	12:08:12	Lunch break (21-12-2022)	School bag	4	Group
4	12:08:22	Lunch break (21-12-2022)	School bag	4	Group
4	12:08:25	Lunch break (21-12-2022)	Mask	4	Group
4	12:08:54	Lunch break (21-12-2022)	Paper cup	4	Solo
4	12:09:01	Lunch break (21-12-2022)	School cap	4	Group
4	12:09:03	Lunch break (21-12-2022)	Handbag	4	Group
4	12:09:08	Lunch break (21-12-2022)	Water bottle	4	Group
4	12:09:17	Lunch break (21-12-2022)	Outerwear	4	Group
4	12:09:17	Lunch break (21-12-2022)	Desk	4	Group
4	12:09:20	Lunch break (21-12-2022)	Outerwear	4	Group
4	12:09:25	Lunch break (21-12-2022)	Calligraphy set	4	Solo
4	12:09:32	Lunch break (21-12-2022)	Outerwear	4	Solo
4	12:09:34	Lunch break (21-12-2022)	Desk	4	Solo
4	12:09:37	Lunch break (21-12-2022)	Shirt	4	Solo
4	12:09:40	Lunch break (21-12-2022)	Shirt	12	Group
4	12:09:45	Lunch break (21-12-2022)	Shirt	12	Group
4	12:11:46	Lunch break (21-12-2022)	Shirt	12	Group
4	12:11:48	Lunch break (21-12-2022)	Shirt	4	Group
4	12:11:51	Lunch break (21-12-2022)	Hand	4	Solo
4	12:12:02	Lunch break (21-12-2022)	Hand	4	Solo
4	12:12:05	Lunch break (21-12-2022)	Shirt	3	Group
4	12:12:11	Lunch break (21-12-2022)	Hand	4	Group
4	12:12:12	Lunch break (21-12-2022)	Pants	4	Group
4	12:12:15	Lunch break (21-12-2022)	Hand	4	Group
4	12:12:22	Lunch break (21-12-2022)	Shirt	4	Group
4	12:12:43	Lunch break (21-12-2022)	Handrail	0	Group
4	12:12:55	Lunch break (21-12-2022)	Mask	4	Group
4	12:13:03	Lunch break (21-12-2022)	Shirt	4	Group
4	12:13:24	Lunch break (21-12-2022)	Faucet 4	0	Solo
4	12:13:25	Lunch break (21-12-2022)	Hand	4	Solo
4	12:13:27	Lunch break (21-12-2022)	hand wash 3	0	Solo
4	12:13:27	Lunch break (21-12-2022)	Hand	4	Solo
4	12:13:31	Lunch break (21-12-2022)	Faucet 4	0	Group
4	12:13:38	Lunch break (21-12-2022)	Shirt	4	Solo
4	12:13:42	Lunch break (21-12-2022)	Outerwear	4	Solo
4	12:13:42	Lunch break (21-12-2022)	School cap	4	Group
4	12:13:52	Lunch break (21-12-2022)	Lunch mat holder	4	Solo
4	12:14:00	Lunch break (21-12-2022)	Lunch mat	4	Solo
4	12:14:05	Lunch break (21-12-2022)	Milk carton	0	Solo
4	12:14:09	Lunch break (21-12-2022)	Shirt	12	Solo
4	12:14:18	Lunch break (21-12-2022)	Head/Hair	4	Group
4	12:15:09	Lunch break (21-12-2022)	Hand	4	Group
4	12:15:15	Lunch break (21-12-2022)	Hand	4	Group
4	12:15:21	Lunch break (21-12-2022)	Hand	4	Group
4	12:15:27	Lunch break (21-12-2022)	Hand	4	Group
4	12:15:31	Lunch break (21-12-2022)	Hand	4	Group
4	12:15:34	Lunch break (21-12-2022)	Hand	4	Group
4	12:16:03	Lunch break (21-12-2022)	Hand	4	Group
4	12:16:07	Lunch break (21-12-2022)	Hand	4	Group
4	12:16:14	Lunch break (21-12-2022)	Hand	4	Group
4	12:16:18	Lunch break (21-12-2022)	Hand	4	Group
4	12:16:24	Lunch break (21-12-2022)	Disinfectant	0	Group
4	12:16:25	Lunch break (21-12-2022)	Hand	4	Group
4	12:16:31	Lunch break (21-12-2022)	Mask	4	Group
4	12:16:32	Lunch break (21-12-2022)	Hand	4	Group
4	12:16:43	Lunch break (21-12-2022)	Shirt	4	Group
4	12:16:53	Lunch break (21-12-2022)	Hand	4	Group
4	12:17:37	Lunch break (21-12-2022)	Shirt	4	Group
4	12:17:46	Lunch break (21-12-2022)	Mask	4	Group
4	12:17:47	Lunch break (21-12-2022)	Shirt	4	Group
4	12:17:47	Lunch break (21-12-2022)	Mask	4	Group
4	12:18:01	Lunch break (21-12-2022)	Hand	4	Group
4	12:18:11	Lunch break (21-12-2022)	Hand	4	Group
4	12:18:19	Lunch break (21-12-2022)	Tableware	0	Group
4	12:18:22	Lunch break (21-12-2022)	Tableware	0	Group
4	12:18:23	Lunch break (21-12-2022)	Tableware	0	Group
4	12:19:50	Lunch break (21-12-2022)	Tableware	0	Group
4	12:20:07	Lunch break (21-12-2022)	Mask	4	Group
4	12:20:09	Lunch break (21-12-2022)	Tableware	0	Group
4	12:20:16	Lunch break (21-12-2022)	Basket with tableware	0	Group
4	12:20:34	Lunch break (21-12-2022)	Basket with tableware	0	Group
4	12:20:58	Lunch break (21-12-2022)	Tableware	0	Group
4	12:21:39	Lunch break (21-12-2022)	Mask	4	Group
4	12:21:39	Lunch break (21-12-2022)	Outerwear	4	Solo
4	12:21:45	Lunch break (21-12-2022)	Hand	4	Solo
4	12:22:18	Lunch break (21-12-2022)	Shirt	4	Solo
4	12:22:19	Lunch break (21-12-2022)	Chair	4	Solo
4	12:22:43	Lunch break (21-12-2022)	Outerwear	4	Solo
4	12:38:17	Lunch break (21-12-2022)	Chair with emergency hood	4	Solo
4	12:38:18	Lunch break (21-12-2022)	Tableware	0	Solo
4	12:38:29	Lunch break (21-12-2022)	Tableware	0	Group
4	12:38:46	Lunch break (21-12-2022)	Tableware	0	Group
4	12:38:49	Lunch break (21-12-2022)	Tableware	0	Group
4	12:38:55	Lunch break (21-12-2022)	Tableware	0	Group
4	12:38:59	Lunch break (21-12-2022)	Tableware	0	Group
4	12:39:04	Lunch break (21-12-2022)	Basket with tableware	0	Group
4	12:39:06	Lunch break (21-12-2022)	Tableware	0	Group
4	12:39:17	Lunch break (21-12-2022)	Straw	0	Group
4	12:39:20	Lunch break (21-12-2022)	Milk carton	0	Group
4	12:39:28	Lunch break (21-12-2022)	Outerwear	4	Group
4	12:39:43	Lunch break (21-12-2022)	Chair with emergency hood	4	Solo
4	12:39:45	Lunch break (21-12-2022)	Desk	4	Solo
4	12:39:47	Lunch break (21-12-2022)	Tablet	4	Solo
4	12:39:59	Lunch break (21-12-2022)	Outerwear	4	Solo
4	12:40:00	Lunch break (21-12-2022)	Desk	4	Solo
4	12:40:05	Lunch break (21-12-2022)	Tablet	4	Solo
4	12:40:27	Lunch break (21-12-2022)	Tablet	4	Solo
4	12:40:38	Lunch break (21-12-2022)	Hand	4	Solo
4	12:40:44	Lunch break (21-12-2022)	Tablet	4	Solo
4	12:40:47	Lunch break (21-12-2022)	Outerwear	4	Solo
4	12:40:48	Lunch break (21-12-2022)	Mask	4	Solo
4	12:40:48	Lunch break (21-12-2022)	Tablet	4	Solo
4	12:42:35	Lunch break (21-12-2022)	Tablet	4	Solo
4	12:43:59	Lunch break (21-12-2022)	Desk	4	Solo
4	12:43:59	Lunch break (21-12-2022)	Chair with emergency hood	4	Solo
4	12:44:01	Lunch break (21-12-2022)	Chair with emergency hood	4	Solo
4	12:44:12	Lunch break (21-12-2022)	Outerwear	4	Solo
4	12:44:43	Lunch break (21-12-2022)	Faucet 5	0	Solo
4	12:44:44	Lunch break (21-12-2022)	Hand	4	Solo
4	12:44:44	Lunch break (21-12-2022)	Faucet 5	0	Solo
4	12:44:46	Lunch break (21-12-2022)	Hand	4	Solo
4	12:44:52	Lunch break (21-12-2022)	Outerwear	4	Solo
4	12:44:57	Lunch break (21-12-2022)	Pants	4	Group
4	12:45:14	Lunch break (21-12-2022)	Chair with emergency hood	4	Solo
4	12:45:17	Lunch break (21-12-2022)	Feet	4	Solo
4	12:45:18	Lunch break (21-12-2022)	Tablet	4	Solo
4	12:45:20	Lunch break (21-12-2022)	Feet	4	Group
4	12:45:25	Lunch break (21-12-2022)	Tablet	4	Group
4	12:45:52	Lunch break (21-12-2022)	Tablet	9	Solo
4	12:45:57	Lunch break (21-12-2022)	Chair	4	Solo
4	12:46:24	Lunch break (21-12-2022)	Outerwear	4	Solo
4	12:46:25	Lunch break (21-12-2022)	Tablet	4	Solo
4	12:46:33	Lunch break (21-12-2022)	Outerwear	4	Solo
4	12:48:38	Lunch break (21-12-2022)	Tablet	4	Solo
4	12:48:49	Lunch break (21-12-2022)	Hand	4	Solo
4	12:48:51	Lunch break (21-12-2022)	Tablet	4	Solo
4	12:48:53	Lunch break (21-12-2022)	Outerwear	4	Solo
4	12:48:57	Lunch break (21-12-2022)	Mask	4	Solo
4	12:48:58	Lunch break (21-12-2022)	Tablet	4	Solo
4	12:49:23	Lunch break (21-12-2022)	Hand	4	Solo
4	12:49:26	Lunch break (21-12-2022)	Tablet	4	Solo
4	12:50:02	Lunch break (21-12-2022)	Outerwear	4	Solo
4	12:50:06	Lunch break (21-12-2022)	Tablet	4	Solo
4	12:50:11	Lunch break (21-12-2022)	Tablet	4	Solo
4	12:50:13	Lunch break (21-12-2022)	Outerwear	4	Solo
4	12:51:23	Lunch break (21-12-2022)	Tablet	4	Solo
4	12:51:23	Lunch break (21-12-2022)	Outerwear	4	Solo
4	12:51:37	Lunch break (21-12-2022)	Tablet	4	Solo
4	12:51:40	Lunch break (21-12-2022)	Outerwear	4	Solo
4	12:51:46	Lunch break (21-12-2022)	Tablet	4	Solo
4	12:51:51	Lunch break (21-12-2022)	Desk	4	Solo
4	12:53:56	Lunch break (21-12-2022)	Outerwear	4	Solo
4	12:54:00	Lunch break (21-12-2022)	Tablet	4	Group
4	12:54:27	Lunch break (21-12-2022)	Pants	4	Solo
4	12:54:28	Lunch break (21-12-2022)	Gym uniform bag	4	Solo
4	12:55:21	Lunch break (21-12-2022)	Gym uniform bag	4	Solo
4	12:55:25	Lunch break (21-12-2022)	Outerwear	4	Solo
4	12:55:31	Lunch break (21-12-2022)	Desk	4	Group
4	12:55:31	Lunch break (21-12-2022)	Chair	4	Group
4	12:55:37	Lunch break (21-12-2022)	Mask	4	Solo
4	12:55:39	Lunch break (21-12-2022)	Tablet	4	Group
4	12:56:22	Lunch break (21-12-2022)	Outerwear	4	Solo
4	12:56:23	Lunch break (21-12-2022)	Chair with emergency hood	4	Group
4	12:56:25	Lunch break (21-12-2022)	Outerwear	4	Group
4	12:56:45	Lunch break (21-12-2022)	Shirt	4	Solo
4	12:57:05	Lunch break (21-12-2022)	Pants	4	Solo
4	12:57:09	Lunch break (21-12-2022)	Outerwear	4	Solo
4	12:57:14	Lunch break (21-12-2022)	Tablet	4	Group
4	12:57:17	Lunch break (21-12-2022)	Mask	4	Group
4	12:57:20	Lunch break (21-12-2022)	Tablet	4	Group
4	12:57:29	Lunch break (21-12-2022)	Pants	4	Group
4	12:57:41	Lunch break (21-12-2022)	Tablet	4	Group
4	12:57:45	Lunch break (21-12-2022)	Mask	4	Group
4	12:57:47	Lunch break (21-12-2022)	Desk	4	Solo
4	12:57:48	Lunch break (21-12-2022)	Chair	4	Solo
4	12:57:50	Lunch break (21-12-2022)	Shirt	4	Solo
4	12:57:52	Lunch break (21-12-2022)	Tablet	4	Group
4	12:58:11	Lunch break (21-12-2022)	Tablet	24	Group
4	12:58:17	Lunch break (21-12-2022)	Tablet	4	Group
4	13:03:46	Lunch break (21-12-2022)	Tablet	24	Group
4	13:04:26	Lunch break (21-12-2022)	Mask	4	Group
4	13:04:29	Lunch break (21-12-2022)	Tablet	4	Group
4	13:11:05	Lunch break (21-12-2022)	Shirt	4	Group
4	13:11:07	Lunch break (21-12-2022)	Tablet	4	Group
4	13:15:13	Lunch break (21-12-2022)	Shirt	4	Group
4	13:15:19	Lunch break (21-12-2022)	Tablet	4	Group
4	13:16:24	Lunch break (21-12-2022)	Desk	4	Group
4	13:16:53	Lunch break (21-12-2022)	Tablet	4	Solo
4	13:16:53	Lunch break (21-12-2022)	Chair	4	Solo
4	13:19:12	Lunch break (21-12-2022)	Shirt	4	Solo
4	14:02:05	Before afternoon homeroom (21-12-2022)	Handbag	4	Solo
4	14:02:05	Before afternoon homeroom (21-12-2022)	Water bottle	4	Solo
4	14:02:05	Before afternoon homeroom (21-12-2022)	Knapsack	4	Solo
4	14:02:11	Before afternoon homeroom (21-12-2022)	School bag	4	Solo
4	14:02:30	Before afternoon homeroom (21-12-2022)	Knapsack	4	Solo
4	14:02:36	Before afternoon homeroom (21-12-2022)	Water bottle	4	Solo
5	08:05:00	Before morning homeroom (16-12-2022)	School bag	5	Solo
5	08:07:11	Before morning homeroom (16-12-2022)	Chair with emergency hood	4	Solo
5	08:07:13	Before morning homeroom (16-12-2022)	Outerwear	5	Solo
5	08:07:14	Before morning homeroom (16-12-2022)	School bag	5	Solo
5	08:07:20	Before morning homeroom (16-12-2022)	School bag	5	Solo
5	08:07:20	Before morning homeroom (16-12-2022)	Document folder	5	Group
5	08:08:02	Before morning homeroom (16-12-2022)	Document folder	5	Group
5	08:08:18	Before morning homeroom (16-12-2022)	School cap	5	Solo
5	08:08:30	Before morning homeroom (16-12-2022)	Textbook/Notebook	5	Solo
5	08:08:30	Before morning homeroom (16-12-2022)	Tablet	5	Solo
5	08:08:38	Before morning homeroom (16-12-2022)	Handout	5	Solo
5	08:08:38	Before morning homeroom (16-12-2022)	Handout	5	Solo
5	08:08:40	Before morning homeroom (16-12-2022)	School cap	5	Solo
5	08:08:44	Before morning homeroom (16-12-2022)	Tablet	5	Solo
5	08:09:00	Before morning homeroom (16-12-2022)	Textbook/Notebook	5	Group
5	08:09:09	Before morning homeroom (16-12-2022)	Mask	5	Group
5	08:09:17	Before morning homeroom (16-12-2022)	Mask	5	Group
5	08:09:28	Before morning homeroom (16-12-2022)	Textbook/Notebook	5	Group
5	08:09:33	Before morning homeroom (16-12-2022)	Textbook/Notebook	5	Group
5	08:09:42	Before morning homeroom (16-12-2022)	School bag	5	Group
5	08:09:50	Before morning homeroom (16-12-2022)	Drawer case	5	Group
5	08:10:00	Before morning homeroom (16-12-2022)	Handout	5	Group
5	08:10:12	Before morning homeroom (16-12-2022)	Drawer case	5	Group
5	08:10:15	Before morning homeroom (16-12-2022)	School cap	5	Solo
5	08:10:18	Before morning homeroom (16-12-2022)	School bag	5	Solo
5	08:10:24	Before morning homeroom (16-12-2022)	Face/Neck	5	Solo
5	08:10:27	Before morning homeroom (16-12-2022)	Outerwear	5	Solo
5	08:10:58	Before morning homeroom (16-12-2022)	Chair	5	Solo
5	08:11:07	Before morning homeroom (16-12-2022)	Desk	25	Group
5	08:11:11	Before morning homeroom (16-12-2022)	School bag	24	Group
5	08:11:32	Before morning homeroom (16-12-2022)	School cap	24	Group
5	08:11:55	Before morning homeroom (16-12-2022)	Desk	24	Group
5	08:13:33	Before morning homeroom (16-12-2022)	Mask	5	Group
5	08:13:42	Before morning homeroom (16-12-2022)	Desk	11	Group
5	08:13:57	Before morning homeroom (16-12-2022)	Chair	5	Solo
5	08:14:10	Before morning homeroom (16-12-2022)	Feet	5	Group
5	08:14:21	Before morning homeroom (16-12-2022)	Desk	5	Group
5	08:14:36	Before morning homeroom (16-12-2022)	Writing utensil	5	Group
5	08:14:39	Before morning homeroom (16-12-2022)	Mask	5	Group
5	08:14:43	Before morning homeroom (16-12-2022)	Pants	5	Group
5	08:15:27	Before morning homeroom (16-12-2022)	Desk	5	Solo
5	08:15:42	Before morning homeroom (16-12-2022)	Pants	5	Solo
5	09:24:06	1st break (16-12-2022)	Outerwear	5	Solo
5	09:24:07	1st break (16-12-2022)	Sports cap	5	Solo
5	09:24:09	1st break (16-12-2022)	Handbag	5	Solo
5	09:24:11	1st break (16-12-2022)	Shirt	5	Solo
5	09:24:15	1st break (16-12-2022)	Pants	5	Solo
5	09:25:27	1st break (16-12-2022)	Desk	5	Solo
5	09:25:40	1st break (16-12-2022)	Gym uniform	5	Solo
5	09:25:46	1st break (16-12-2022)	Desk	5	Solo
5	09:25:48	1st break (16-12-2022)	Mask	5	Solo
5	10:09:40	2nd break (16-12-2022)	Door (back)	0	Solo
5	10:09:42	2nd break (16-12-2022)	Gym uniform bag	5	Group
5	10:11:29	2nd break (16-12-2022)	Outerwear	5	Solo
5	10:11:29	2nd break (16-12-2022)	Gym uniform bag	5	Solo
5	10:11:33	2nd break (16-12-2022)	Hook for gym uniform bag	0	Solo
5	10:11:39	2nd break (16-12-2022)	Wall/Bulletin board	0	Group
5	10:11:45	2nd break (16-12-2022)	Ball	0	Solo
5	10:30:28	2nd break (16-12-2022)	Faucet 4	0	Solo
5	10:30:28	2nd break (16-12-2022)	Shirt	5	Solo
5	10:30:32	2nd break (16-12-2022)	Faucet 4	0	Solo
5	10:30:42	2nd break (16-12-2022)	Chair	5	Solo
5	10:30:42	2nd break (16-12-2022)	Shirt	5	Solo
5	10:30:42	2nd break (16-12-2022)	Handout	5	Group
5	10:30:58	2nd break (16-12-2022)	Drawer case	5	Group
5	10:31:05	2nd break (16-12-2022)	Tablet	5	Group
5	10:31:35	2nd break (16-12-2022)	Desk	5	Solo
5	10:31:43	2nd break (16-12-2022)	Tablet	5	Solo
5	10:31:44	2nd break (16-12-2022)	Face/Neck	5	Solo
5	10:31:47	2nd break (16-12-2022)	Face/Neck	5	Solo
5	10:31:49	2nd break (16-12-2022)	Tablet	5	Solo
5	10:32:04	2nd break (16-12-2022)	Tablet	5	Solo
5	10:32:51	2nd break (16-12-2022)	Face/Neck	5	Solo
5	10:32:54	2nd break (16-12-2022)	Head/Hair	5	Solo
5	10:34:09	2nd break (16-12-2022)	Drawer case	5	Solo
5	10:34:13	2nd break (16-12-2022)	Writing utensil	5	Solo
5	10:34:17	2nd break (16-12-2022)	Mask	5	Solo
5	10:34:20	2nd break (16-12-2022)	Shirt	5	Solo
5	11:20:48	3rd break (20-12-2022)	Shirt	5	Solo
5	11:20:51	3rd break (20-12-2022)	Desk	4	Solo
5	11:20:51	3rd break (20-12-2022)	Desk	9	Solo
5	11:20:52	3rd break (20-12-2022)	Desk	3	Solo
5	11:20:53	3rd break (20-12-2022)	Desk	2	Solo
5	11:20:54	3rd break (20-12-2022)	Desk	6	Solo
5	11:20:55	3rd break (20-12-2022)	Shirt	12	Group
5	11:21:05	3rd break (20-12-2022)	Writing utensil	1	Solo
5	11:21:06	3rd break (20-12-2022)	Serving table cover	0	Group
5	11:22:00	3rd break (20-12-2022)	Pants	5	Group
5	11:22:13	3rd break (20-12-2022)	Desk (teacher)	0	Group
5	11:22:34	3rd break (20-12-2022)	Wall/Bulletin board	0	Group
5	11:22:37	3rd break (20-12-2022)	Shelf	0	Group
5	11:22:39	3rd break (20-12-2022)	Desk	3	Group
5	11:22:42	3rd break (20-12-2022)	Hand	5	Group
5	11:22:44	3rd break (20-12-2022)	Shirt	2	Group
5	11:22:46	3rd break (20-12-2022)	Desk	6	Group
5	11:22:47	3rd break (20-12-2022)	Hand	15	Group
5	11:22:54	3rd break (20-12-2022)	Pants	5	Group
5	11:23:09	3rd break (20-12-2022)	Shirt	15	Group
5	11:23:12	3rd break (20-12-2022)	Desk	3	Group
5	11:23:51	3rd break (20-12-2022)	Desk	4	Group
5	11:23:56	3rd break (20-12-2022)	Shelf	0	Solo
5	11:23:57	3rd break (20-12-2022)	Desk	3	Solo
5	11:24:05	3rd break (20-12-2022)	Desk (teacher)	0	Solo
5	11:24:17	3rd break (20-12-2022)	Serving table cover	0	Group
5	11:24:39	3rd break (21-12-2022)	Sports cap	5	Group
5	11:24:43	3rd break (21-12-2022)	Desk	1	Group
5	11:24:49	3rd break (21-12-2022)	Chair	5	Solo
5	11:24:52	3rd break (21-12-2022)	Handbag	5	Solo
5	11:24:56	3rd break (21-12-2022)	Shirt	5	Solo
5	11:25:03	3rd break (20-12-2022)	Shirt	30	Group
5	11:25:07	3rd break (20-12-2022)	Serving table cover	0	Group
5	11:25:18	3rd break (21-12-2022)	Face/Neck	5	Solo
5	11:25:33	3rd break (21-12-2022)	Shirt	5	Solo
5	11:25:46	3rd break (20-12-2022)	Stopwatch	0	Group
5	11:25:59	3rd break (21-12-2022)	Shirt	5	Solo
5	11:25:59	3rd break (20-12-2022)	Shirt	5	Solo
5	12:07:51	Lunch break (21-12-2022)	Chair	5	Solo
5	12:07:54	Lunch break (21-12-2022)	Desk	5	Solo
5	12:07:59	Lunch break (21-12-2022)	Serving table	0	Solo
5	12:08:36	Lunch break (21-12-2022)	Mask	5	Solo
5	12:08:49	Lunch break (21-12-2022)	Shirt	5	Solo
5	12:08:51	Lunch break (21-12-2022)	Faucet 1	0	Solo
5	12:08:52	Lunch break (21-12-2022)	hand wash 1	0	Solo
5	12:08:55	Lunch break (21-12-2022)	Faucet 1	0	Solo
5	12:09:05	Lunch break (21-12-2022)	Pants	5	Group
5	12:09:09	Lunch break (21-12-2022)	Pants	5	Group
5	12:09:11	Lunch break (21-12-2022)	Hand	14	Group
5	12:09:14	Lunch break (21-12-2022)	Pants	5	Group
5	12:09:14	Lunch break (21-12-2022)	Hand	5	Group
5	12:09:15	Lunch break (21-12-2022)	Mask	5	Group
5	12:09:19	Lunch break (21-12-2022)	Pants	5	Group
5	12:09:21	Lunch break (21-12-2022)	Shirt	5	Group
5	12:09:25	Lunch break (21-12-2022)	Pants	5	Group
5	12:09:31	Lunch break (21-12-2022)	Shirt	5	Group
5	12:09:39	Lunch break (21-12-2022)	Shirt	5	Group
5	12:09:52	Lunch break (21-12-2022)	Desk	5	Group
5	12:09:58	Lunch break (21-12-2022)	Desk	5	Group
5	12:10:10	Lunch break (21-12-2022)	Desk	5	Solo
5	12:10:11	Lunch break (21-12-2022)	Desk	4	Solo
5	12:10:11	Lunch break (21-12-2022)	Desk	9	Solo
5	12:10:19	Lunch break (21-12-2022)	Dust cloth	0	Group
5	12:10:20	Lunch break (21-12-2022)	Serving table	0	Group
5	12:10:33	Lunch break (21-12-2022)	Shirt	15	Group
5	12:10:39	Lunch break (21-12-2022)	Desk	14	Group
5	12:10:42	Lunch break (21-12-2022)	Pants	5	Group
5	12:10:59	Lunch break (21-12-2022)	Pants	5	Group
5	12:11:03	Lunch break (21-12-2022)	Pants	5	Group
5	12:11:09	Lunch break (21-12-2022)	Pants	5	Group
5	12:11:21	Lunch break (21-12-2022)	Shirt	5	Group
5	12:11:27	Lunch break (21-12-2022)	Pants	5	Group
5	12:11:39	Lunch break (21-12-2022)	Hand	5	Group
5	12:11:40	Lunch break (21-12-2022)	Pants	5	Group
5	12:11:46	Lunch break (21-12-2022)	Hand	5	Group
5	12:11:51	Lunch break (21-12-2022)	Wall/Bulletin board	0	Group
5	12:11:57	Lunch break (21-12-2022)	Wall/Bulletin board	0	Group
5	12:12:07	Lunch break (21-12-2022)	Pants	5	Group
5	12:12:35	Lunch break (21-12-2022)	Shirt	5	Group
5	12:12:39	Lunch break (21-12-2022)	Shirt	5	Group
5	12:12:53	Lunch break (21-12-2022)	Glasses	23	Group
5	12:12:58	Lunch break (21-12-2022)	Serving table	0	Group
5	12:12:58	Lunch break (21-12-2022)	Desk (teacher)	0	Group
5	12:13:17	Lunch break (21-12-2022)	Mask	5	Group
5	12:13:18	Lunch break (21-12-2022)	Face/Neck	5	Group
5	12:13:22	Lunch break (21-12-2022)	Serving table	0	Group
5	12:13:25	Lunch break (21-12-2022)	Shirt	5	Group
5	12:13:26	Lunch break (21-12-2022)	Tableware	0	Group
5	12:13:30	Lunch break (21-12-2022)	Tableware	0	Group
5	12:14:01	Lunch break (21-12-2022)	Tableware	0	Group
5	12:15:35	Lunch break (21-12-2022)	Notices	0	Solo
5	12:15:38	Lunch break (21-12-2022)	Shirt	5	Solo
5	12:15:43	Lunch break (21-12-2022)	Hand	5	Solo
5	12:15:44	Lunch break (21-12-2022)	Mask	5	Group
5	12:16:00	Lunch break (21-12-2022)	Desk (teacher)	0	Group
5	12:16:21	Lunch break (21-12-2022)	Handout	0	Group
5	12:17:18	Lunch break (21-12-2022)	Shirt	5	Group
5	12:17:29	Lunch break (21-12-2022)	Shirt	5	Group
5	12:17:36	Lunch break (21-12-2022)	Desk (teacher)	0	Group
5	12:17:52	Lunch break (21-12-2022)	Shirt	5	Group
5	12:18:09	Lunch break (21-12-2022)	Desk (teacher)	0	Group
5	12:18:15	Lunch break (21-12-2022)	Mask	5	Group
5	12:18:33	Lunch break (21-12-2022)	Shirt	5	Group
5	12:19:03	Lunch break (21-12-2022)	Pants	5	Group
5	12:19:20	Lunch break (21-12-2022)	Desk (teacher)	0	Group
5	12:19:48	Lunch break (21-12-2022)	Indoor shoe	5	Group
5	12:20:08	Lunch break (21-12-2022)	Milk carton box	0	Solo
5	12:20:13	Lunch break (21-12-2022)	Mask	5	Solo
5	12:20:26	Lunch break (21-12-2022)	Mask	5	Solo
5	12:20:30	Lunch break (21-12-2022)	Chair	5	Solo
5	12:20:57	Lunch break (21-12-2022)	Desk	5	Solo
5	12:20:59	Lunch break (21-12-2022)	Tableware	0	Solo
5	12:21:07	Lunch break (21-12-2022)	Tableware	0	Solo
5	12:21:47	Lunch break (21-12-2022)	Mask	5	Solo
5	12:22:16	Lunch break (21-12-2022)	Milk carton	0	Solo
5	12:22:44	Lunch break (21-12-2022)	Straw	0	Solo
5	12:24:09	Lunch break (21-12-2022)	Hand	5	Solo
5	12:39:27	Lunch break (21-12-2022)	Chair	5	Solo
5	12:39:30	Lunch break (21-12-2022)	Tableware	0	Solo
5	12:39:48	Lunch break (21-12-2022)	Tableware	0	Group
5	12:39:51	Lunch break (21-12-2022)	Tableware	0	Group
5	12:39:52	Lunch break (21-12-2022)	Pants	5	Group
5	12:39:53	Lunch break (21-12-2022)	Tableware	0	Group
5	12:39:59	Lunch break (21-12-2022)	Tableware	0	Group
5	12:40:02	Lunch break (21-12-2022)	Tableware	0	Group
5	12:40:04	Lunch break (21-12-2022)	Milk carton	0	Group
5	12:40:08	Lunch break (21-12-2022)	Straw	0	Group
5	12:40:11	Lunch break (21-12-2022)	Hand	5	Solo
5	12:40:14	Lunch break (21-12-2022)	Desk	5	Solo
5	12:40:15	Lunch break (21-12-2022)	Chair	5	Solo
5	12:40:19	Lunch break (21-12-2022)	Tablet	5	Solo
5	12:40:37	Lunch break (21-12-2022)	Shirt	4	Group
5	12:40:57	Lunch break (21-12-2022)	Mask	5	Solo
5	12:42:13	Lunch break (21-12-2022)	Hand	5	Solo
5	12:42:14	Lunch break (21-12-2022)	Desk	5	Solo
5	12:42:15	Lunch break (21-12-2022)	Tablet	5	Solo
5	12:42:20	Lunch break (21-12-2022)	Shirt	4	Group
5	12:42:23	Lunch break (21-12-2022)	Desk	5	Solo
5	12:43:46	Lunch break (21-12-2022)	Mask	5	Solo
5	12:46:46	Lunch break (21-12-2022)	Shirt	5	Solo
5	12:48:25	Lunch break (21-12-2022)	Hand	5	Solo
5	12:48:30	Lunch break (21-12-2022)	Tablet	5	Solo
5	12:51:17	Lunch break (21-12-2022)	Mask	5	Solo
5	12:52:50	Lunch break (21-12-2022)	Mask	5	Solo
5	12:53:06	Lunch break (21-12-2022)	Shirt	5	Group
5	12:53:10	Lunch break (21-12-2022)	Desk	5	Group
5	12:53:19	Lunch break (21-12-2022)	Tablet	5	Solo
5	12:53:39	Lunch break (21-12-2022)	Chair	5	Solo
5	12:53:48	Lunch break (21-12-2022)	Ball	0	Solo
5	12:54:01	Lunch break (21-12-2022)	School bag	5	Solo
5	12:54:05	Lunch break (21-12-2022)	Shirt	5	Solo
5	12:54:18	Lunch break (21-12-2022)	Ball	0	Solo
5	12:54:34	Lunch break (21-12-2022)	Water bottle	3	Group
5	12:54:42	Lunch break (21-12-2022)	Chair with emergency hood	5	Solo
5	12:54:43	Lunch break (21-12-2022)	Chair	5	Solo
5	12:54:45	Lunch break (21-12-2022)	Tablet	5	Solo
5	12:56:54	Lunch break (21-12-2022)	Head/Hair	5	Solo
5	12:57:01	Lunch break (21-12-2022)	Tablet	5	Solo
5	12:57:13	Lunch break (21-12-2022)	Shirt	5	Solo
5	12:57:20	Lunch break (21-12-2022)	Head/Hair	5	Solo
5	12:57:51	Lunch break (21-12-2022)	Tablet	5	Solo
5	12:57:57	Lunch break (21-12-2022)	Desk	5	Solo
5	12:57:58	Lunch break (21-12-2022)	Tablet	5	Solo
5	13:01:41	Lunch break (21-12-2022)	Pants	5	Group
5	13:02:09	Lunch break (21-12-2022)	Tablet	5	Solo
5	13:04:57	Lunch break (21-12-2022)	Shirt	5	Solo
5	13:10:44	Lunch break (21-12-2022)	Tablet	5	Group
5	13:15:17	Lunch break (21-12-2022)	Mask	5	Solo
5	13:15:51	Lunch break (21-12-2022)	Chair	5	Group
5	13:18:13	Lunch break (21-12-2022)	Mask	5	Group
5	13:18:35	Lunch break (21-12-2022)	Chair	5	Solo
5	13:18:35	Lunch break (21-12-2022)	Tablet	5	Solo
5	13:18:38	Lunch break (21-12-2022)	Desk	5	Solo
5	13:19:00	Lunch break (21-12-2022)	Mask	5	Solo
5	14:02:05	Before afternoon homeroom (21-12-2022)	Handbag	5	Solo
5	14:02:05	Before afternoon homeroom (21-12-2022)	Handbag	5	Solo
5	14:02:06	Before afternoon homeroom (21-12-2022)	Mask	5	Solo
6	08:13:59	Before morning homeroom (16-12-2022)	School bag	6	Solo
6	08:14:04	Before morning homeroom (16-12-2022)	Textbook/Notebook	6	Solo
6	08:14:04	Before morning homeroom (16-12-2022)	Writing utensil	6	Solo
6	08:14:04	Before morning homeroom (16-12-2022)	Textbook/Notebook	6	Solo
6	08:14:14	Before morning homeroom (16-12-2022)	School cap	6	Solo
6	08:14:14	Before morning homeroom (16-12-2022)	Glasses	6	Solo
6	08:14:18	Before morning homeroom (16-12-2022)	Document folder	6	Solo
6	08:14:18	Before morning homeroom (16-12-2022)	Textbook/Notebook	6	Solo
6	08:14:23	Before morning homeroom (16-12-2022)	School cap	6	Solo
6	08:14:27	Before morning homeroom (16-12-2022)	School bag	6	Solo
6	08:14:29	Before morning homeroom (16-12-2022)	School cap	6	Solo
6	08:14:31	Before morning homeroom (16-12-2022)	Writing utensil	6	Solo
6	08:14:56	Before morning homeroom (16-12-2022)	Head/Hair	6	Solo
6	08:14:57	Before morning homeroom (16-12-2022)	Outerwear	6	Solo
6	08:14:59	Before morning homeroom (16-12-2022)	Desk	6	Solo
6	08:15:03	Before morning homeroom (16-12-2022)	Drawer case	6	Solo
6	08:15:04	Before morning homeroom (16-12-2022)	Writing utensil	6	Solo
6	08:15:05	Before morning homeroom (16-12-2022)	Textbook/Notebook	6	Solo
6	08:15:08	Before morning homeroom (16-12-2022)	Document folder	6	Solo
6	08:15:15	Before morning homeroom (16-12-2022)	Desk	6	Solo
6	08:15:18	Before morning homeroom (16-12-2022)	Print desk	0	Solo
6	08:15:20	Before morning homeroom (16-12-2022)	Textbook/Notebook	6	Solo
6	08:15:30	Before morning homeroom (16-12-2022)	Drawer case	6	Solo
6	08:15:39	Before morning homeroom (16-12-2022)	Textbook/Notebook	6	Solo
6	08:15:39	Before morning homeroom (16-12-2022)	Writing utensil	6	Solo
6	08:15:40	Before morning homeroom (16-12-2022)	Writing utensil	6	Solo
6	09:22:04	1st break (16-12-2022)	Face/Neck	6	Solo
6	09:22:08	1st break (16-12-2022)	Desk	1	Solo
6	09:22:09	1st break (16-12-2022)	Outerwear	6	Solo
6	09:22:14	1st break (16-12-2022)	Desk	6	Solo
6	09:22:17	1st break (16-12-2022)	Desk	12	Solo
6	09:22:19	1st break (16-12-2022)	Desk	6	Solo
6	09:22:19	1st break (16-12-2022)	Outerwear	6	Solo
6	09:22:20	1st break (16-12-2022)	Feet	6	Solo
6	09:22:22	1st break (16-12-2022)	Desk	6	Solo
6	09:22:22	1st break (16-12-2022)	Chair	6	Solo
6	09:22:23	1st break (16-12-2022)	Drawer case	6	Solo
6	09:22:26	1st break (16-12-2022)	Shirt	6	Solo
6	09:22:27	1st break (16-12-2022)	Mask	6	Solo
6	09:22:29	1st break (16-12-2022)	Glasses	6	Solo
6	09:22:29	1st break (16-12-2022)	Face/Neck	6	Solo
6	09:22:29	1st break (16-12-2022)	Sports cap	6	Solo
6	09:22:39	1st break (16-12-2022)	Head/Hair	6	Solo
6	09:22:45	1st break (16-12-2022)	Shirt	16	Group
6	09:22:48	1st break (16-12-2022)	Desk	16	Group
6	09:22:57	1st break (16-12-2022)	Outerwear	16	Group
6	09:23:03	1st break (16-12-2022)	Writing utensil	16	Group
6	09:23:06	1st break (16-12-2022)	Mask	6	Solo
6	09:23:08	1st break (16-12-2022)	Writing utensil	6	Solo
6	09:23:12	1st break (16-12-2022)	Drawer case	6	Solo
6	09:23:12	1st break (16-12-2022)	Writing utensil	6	Solo
6	09:23:12	1st break (16-12-2022)	Head/Hair	6	Solo
6	09:23:19	1st break (16-12-2022)	Pencil sharpener	0	Solo
6	09:23:53	1st break (16-12-2022)	Desk	6	Solo
6	09:23:56	1st break (16-12-2022)	Sports cap	6	Solo
6	09:24:01	1st break (16-12-2022)	Writing utensil	6	Solo
6	09:24:02	1st break (16-12-2022)	Writing utensil	6	Solo
6	09:24:05	1st break (16-12-2022)	Drawer case	6	Solo
6	09:24:08	1st break (16-12-2022)	Writing utensil	6	Solo
6	09:24:08	1st break (16-12-2022)	Writing utensil	6	Solo
6	09:24:21	1st break (16-12-2022)	Mask	6	Solo
6	09:24:22	1st break (16-12-2022)	Writing utensil	6	Solo
6	09:24:28	1st break (16-12-2022)	Face/Neck	6	Solo
6	09:24:31	1st break (16-12-2022)	Head/Hair	6	Solo
6	09:24:38	1st break (16-12-2022)	Face/Neck	6	Solo
6	09:24:45	1st break (16-12-2022)	Desk	6	Solo
6	09:24:47	1st break (16-12-2022)	Drawer case	6	Solo
6	09:24:47	1st break (16-12-2022)	Textbook/Notebook	6	Solo
6	09:24:54	1st break (16-12-2022)	Textbook/Notebook	6	Solo
6	10:09:39	2nd break (16-12-2022)	Outerwear	6	Solo
6	10:09:41	2nd break (16-12-2022)	Door (front)	0	Solo
6	10:09:43	2nd break (16-12-2022)	Gym uniform bag	6	Solo
6	10:18:17	2nd break (16-12-2022)	Gym uniform bag	6	Solo
6	10:18:25	2nd break (16-12-2022)	Shirt	6	Solo
6	10:18:33	2nd break (16-12-2022)	Handout	6	Solo
6	10:18:35	2nd break (16-12-2022)	Writing utensil	6	Solo
6	10:18:48	2nd break (16-12-2022)	Handout	6	Solo
6	10:18:57	2nd break (16-12-2022)	Mask	6	Solo
6	10:18:58	2nd break (16-12-2022)	Glasses	6	Solo
6	10:19:02	2nd break (16-12-2022)	Desk	8	Solo
6	10:19:10	2nd break (16-12-2022)	Textbook/Notebook	8	Solo
6	10:19:12	2nd break (16-12-2022)	Desk	8	Solo
6	10:19:17	2nd break (16-12-2022)	Desk	3	Solo
6	10:19:19	2nd break (16-12-2022)	Desk	8	Solo
6	10:19:29	2nd break (16-12-2022)	Shirt	6	Solo
6	10:32:14	2nd break (16-12-2022)	Face/Neck	6	Solo
6	10:32:19	2nd break (16-12-2022)	Outerwear	6	Solo
6	10:32:19	2nd break (16-12-2022)	Desk	6	Solo
6	10:32:20	2nd break (16-12-2022)	Drawer case	6	Solo
6	10:32:20	2nd break (16-12-2022)	Tissue paper	6	Solo
6	10:32:22	2nd break (16-12-2022)	Mask	6	Solo
6	10:32:25	2nd break (16-12-2022)	Tablet	6	Solo
6	10:32:34	2nd break (16-12-2022)	Handout	6	Solo
6	10:32:44	2nd break (16-12-2022)	Tablet	6	Solo
6	10:33:01	2nd break (16-12-2022)	Tablet	6	Solo
6	10:33:11	2nd break (16-12-2022)	Desk	6	Solo
6	10:34:26	2nd break (16-12-2022)	Desk	6	Solo
6	10:34:33	2nd break (16-12-2022)	Tablet	6	Solo
6	10:34:49	2nd break (16-12-2022)	Desk	6	Solo
6	11:20:48	3rd break (20-12-2022)	Paper waste	6	Solo
6	11:20:48	3rd break (20-12-2022)	Desk	6	Solo
6	11:20:56	3rd break (20-12-2022)	Head/Hair	6	Solo
6	11:20:59	3rd break (20-12-2022)	Shirt	16	Group
6	11:21:02	3rd break (20-12-2022)	Desk	18	Group
6	11:21:27	3rd break (20-12-2022)	Desk	18	Group
6	11:21:32	3rd break (20-12-2022)	Shirt	18	Group
6	11:21:39	3rd break (20-12-2022)	Head/Hair	18	Group
6	11:21:44	3rd break (20-12-2022)	Shirt	18	Group
6	11:21:51	3rd break (20-12-2022)	Handout	18	Group
6	11:21:54	3rd break (20-12-2022)	Book	18	Group
6	11:22:11	3rd break (20-12-2022)	Writing utensil	18	Group
6	11:22:28	3rd break (21-12-2022)	Shirt	6	Solo
6	11:22:30	3rd break (20-12-2022)	Chair with emergency hood	18	Group
6	11:22:32	3rd break (21-12-2022)	Water balloon	6	Group
6	11:22:33	3rd break (20-12-2022)	Writing utensil	18	Group
6	11:22:34	3rd break (21-12-2022)	Desk	16	Group
6	11:22:38	3rd break (20-12-2022)	Writing utensil	18	Group
6	11:22:42	3rd break (21-12-2022)	Desk	16	Group
6	11:22:43	3rd break (20-12-2022)	Mask	6	Group
6	11:22:45	3rd break (21-12-2022)	Water balloon	6	Group
6	11:22:48	3rd break (20-12-2022)	Writing utensil	18	Group
6	11:22:55	3rd break (20-12-2022)	Desk	18	Group
6	11:22:55	3rd break (20-12-2022)	Head/Hair	6	Group
6	11:22:57	3rd break (20-12-2022)	Chair with emergency hood	18	Group
6	11:22:59	3rd break (20-12-2022)	Indeterminable item	18	Group
6	11:23:00	3rd break (21-12-2022)	Hand	6	Group
6	11:23:08	3rd break (20-12-2022)	Desk	16	Group
6	11:23:14	3rd break (21-12-2022)	Shirt	17	Group
6	11:23:15	3rd break (21-12-2022)	Water balloon	6	Group
6	11:23:15	3rd break (20-12-2022)	Desk	17	Group
6	11:23:19	3rd break (20-12-2022)	Chair with emergency hood	18	Group
6	11:23:29	3rd break (20-12-2022)	Neckwear	18	Group
6	11:23:32	3rd break (20-12-2022)	Hand	6	Group
6	11:23:34	3rd break (20-12-2022)	Hand	18	Group
6	11:23:35	3rd break (21-12-2022)	Desk	13	Group
6	11:23:35	3rd break (20-12-2022)	Neckwear	18	Group
6	11:23:42	3rd break (21-12-2022)	Water balloon	6	Group
6	11:23:45	3rd break (21-12-2022)	Desk	12	Solo
6	11:23:46	3rd break (21-12-2022)	Chair with emergency hood	6	Solo
6	11:23:55	3rd break (20-12-2022)	Head/Hair	6	Solo
6	11:23:57	3rd break (20-12-2022)	Shirt	6	Solo
6	11:24:01	3rd break (20-12-2022)	Pants	6	Solo
6	11:24:07	3rd break (20-12-2022)	Chair with emergency hood	6	Solo
6	11:24:10	3rd break (20-12-2022)	Shirt	6	Solo
6	11:24:14	3rd break (20-12-2022)	Glasses	6	Solo
6	11:24:16	3rd break (20-12-2022)	Shirt	6	Solo
6	11:24:17	3rd break (20-12-2022)	Pants	6	Solo
6	11:24:18	3rd break (20-12-2022)	Mask	6	Solo
6	11:24:24	3rd break (20-12-2022)	Desk	19	Solo
6	11:24:26	3rd break (20-12-2022)	Desk	20	Solo
6	11:24:28	3rd break (20-12-2022)	Indeterminable item	20	Solo
6	11:24:35	3rd break (20-12-2022)	Locker (back)	0	Solo
6	11:24:37	3rd break (20-12-2022)	Head/Hair	6	Solo
6	11:24:40	3rd break (20-12-2022)	Chalk (back)	0	Solo
6	11:24:50	3rd break (20-12-2022)	Blackboard eraser (back)	0	Solo
6	11:24:52	3rd break (21-12-2022)	Mask	6	Solo
6	11:24:54	3rd break (20-12-2022)	Blackboard (back)	0	Solo
6	11:25:11	3rd break (20-12-2022)	Locker (back)	0	Solo
6	11:25:11	3rd break (20-12-2022)	Shirt	18	Group
6	11:25:17	3rd break (20-12-2022)	Chalk (back)	0	Solo
6	11:25:25	3rd break (20-12-2022)	Locker (back)	0	Solo
6	11:25:36	3rd break (21-12-2022)	Hand	6	Solo
6	11:25:43	3rd break (21-12-2022)	Desk	6	Solo
6	11:25:43	3rd break (20-12-2022)	Chair (teacher)	0	Solo
6	11:25:44	3rd break (21-12-2022)	Drawer case	6	Solo
6	11:25:44	3rd break (20-12-2022)	Desk	15	Solo
6	11:25:47	3rd break (20-12-2022)	Desk	12	Solo
6	11:25:47	3rd break (20-12-2022)	Desk	16	Solo
6	11:25:48	3rd break (20-12-2022)	Desk	11	Solo
6	11:25:49	3rd break (20-12-2022)	Desk	6	Solo
6	11:25:51	3rd break (21-12-2022)	Desk	6	Solo
6	11:25:54	3rd break (20-12-2022)	Indeterminable item	6	Solo
6	11:25:55	3rd break (20-12-2022)	Tissue paper	6	Solo
6	12:07:51	Lunch break (21-12-2022)	Textbook/Notebook	6	Solo
6	12:07:52	Lunch break (21-12-2022)	Drawer case	6	Solo
6	12:07:54	Lunch break (21-12-2022)	School cap	6	Solo
6	12:07:54	Lunch break (21-12-2022)	Drawer case	6	Solo
6	12:07:55	Lunch break (21-12-2022)	Desk	6	Solo
6	12:07:58	Lunch break (21-12-2022)	Chair with emergency hood	6	Solo
6	12:07:58	Lunch break (21-12-2022)	Desk	6	Solo
6	12:08:02	Lunch break (21-12-2022)	Desk	1	Solo
6	12:08:04	Lunch break (21-12-2022)	Door (front)	0	Solo
6	12:08:05	Lunch break (21-12-2022)	Mask	6	Solo
6	12:08:06	Lunch break (21-12-2022)	Shirt	6	Solo
6	12:08:14	Lunch break (21-12-2022)	Print desk	0	Solo
6	12:08:17	Lunch break (21-12-2022)	Paper cup	6	Solo
6	12:08:35	Lunch break (21-12-2022)	Outerwear	6	Solo
6	12:08:35	Lunch break (21-12-2022)	Desk	1	Solo
6	12:09:27	Lunch break (21-12-2022)	Basket with tableware	0	Group
6	12:09:27	Lunch break (21-12-2022)	Bucket	0	Group
6	12:09:39	Lunch break (21-12-2022)	Milk carton	0	Group
6	12:09:49	Lunch break (21-12-2022)	Milk carton	0	Group
6	12:09:52	Lunch break (21-12-2022)	Basket with tableware	0	Group
6	12:09:53	Lunch break (21-12-2022)	Milk carton	0	Group
6	12:09:53	Lunch break (21-12-2022)	Milk carton	0	Group
6	12:10:01	Lunch break (21-12-2022)	Milk carton	0	Group
6	12:10:05	Lunch break (21-12-2022)	Hand	6	Solo
6	12:10:10	Lunch break (21-12-2022)	Milk carton	0	Group
6	12:10:12	Lunch break (21-12-2022)	Basket with tableware	0	Group
6	12:10:15	Lunch break (21-12-2022)	Milk carton	0	Group
6	12:10:36	Lunch break (21-12-2022)	Hand	6	Solo
6	12:10:44	Lunch break (21-12-2022)	Chair with emergency hood	6	Solo
6	12:10:45	Lunch break (21-12-2022)	Outerwear	1	Solo
6	12:10:47	Lunch break (21-12-2022)	Shirt	14	Group
6	12:10:48	Lunch break (21-12-2022)	Shirt	6	Solo
6	12:10:50	Lunch break (21-12-2022)	Door (front)	0	Solo
6	12:11:10	Lunch break (21-12-2022)	Desk (teacher)	0	Solo
6	12:11:32	Lunch break (21-12-2022)	Shirt	14	Group
6	12:11:33	Lunch break (21-12-2022)	Cart for lunch	0	Group
6	12:11:34	Lunch break (21-12-2022)	Mask	6	Solo
6	12:11:45	Lunch break (21-12-2022)	Face/Neck	6	Solo
6	12:11:52	Lunch break (21-12-2022)	Tableware	0	Group
6	12:11:55	Lunch break (21-12-2022)	Tableware	0	Group
6	12:11:58	Lunch break (21-12-2022)	Tableware	0	Group
6	12:12:00	Lunch break (21-12-2022)	Tableware	0	Group
6	12:12:23	Lunch break (21-12-2022)	Shirt	6	Solo
6	12:12:45	Lunch break (21-12-2022)	Shirt	6	Solo
6	12:13:02	Lunch break (21-12-2022)	Shirt	6	Solo
6	12:13:43	Lunch break (21-12-2022)	Tableware	0	Group
6	12:14:00	Lunch break (21-12-2022)	Shirt	6	Solo
6	12:14:03	Lunch break (21-12-2022)	Desk	6	Solo
6	12:14:04	Lunch break (21-12-2022)	Drawer case	6	Solo
6	12:14:07	Lunch break (21-12-2022)	Book	6	Solo
6	12:14:50	Lunch break (21-12-2022)	Shirt	6	Solo
6	12:16:57	Lunch break (21-12-2022)	Drawer case	6	Solo
6	12:16:58	Lunch break (21-12-2022)	Book	6	Solo
6	12:17:20	Lunch break (21-12-2022)	Face/Neck	6	Solo
6	12:20:24	Lunch break (21-12-2022)	Glasses	6	Solo
6	12:23:59	Lunch break (21-12-2022)	Drawer case	6	Solo
6	12:24:01	Lunch break (21-12-2022)	Shirt	6	Solo
6	12:24:08	Lunch break (21-12-2022)	Hand	6	Solo
6	12:24:11	Lunch break (21-12-2022)	Mask	6	Solo
6	12:24:11	Lunch break (21-12-2022)	Mask	6	Solo
6	12:45:16	Lunch break (21-12-2022)	Desk	6	Solo
6	12:45:18	Lunch break (21-12-2022)	Chair	6	Solo
6	12:45:19	Lunch break (21-12-2022)	Desk	6	Solo
6	12:45:20	Lunch break (21-12-2022)	Mask	6	Solo
6	12:45:22	Lunch break (21-12-2022)	Tableware	0	Solo
6	12:45:40	Lunch break (21-12-2022)	Tableware	0	Solo
6	12:45:42	Lunch break (21-12-2022)	Tableware	0	Solo
6	12:45:44	Lunch break (21-12-2022)	Tableware	0	Solo
6	12:45:48	Lunch break (21-12-2022)	Tableware	0	Solo
6	12:45:57	Lunch break (21-12-2022)	Tableware	0	Solo
6	12:46:00	Lunch break (21-12-2022)	Straw	0	Solo
6	12:46:00	Lunch break (21-12-2022)	Milk carton	0	Solo
6	12:46:11	Lunch break (21-12-2022)	Milk carton	0	Group
6	12:46:11	Lunch break (21-12-2022)	Straw	0	Group
6	12:46:21	Lunch break (21-12-2022)	Desk	6	Solo
6	12:46:21	Lunch break (21-12-2022)	Chair with emergency hood	6	Solo
6	12:46:23	Lunch break (21-12-2022)	Desk	7	Solo
6	12:46:26	Lunch break (21-12-2022)	Milk carton	0	Group
6	12:46:27	Lunch break (21-12-2022)	Straw	0	Group
6	12:46:32	Lunch break (21-12-2022)	Outerwear	15	Solo
6	12:46:38	Lunch break (21-12-2022)	Milk carton	0	Group
6	12:46:40	Lunch break (21-12-2022)	Straw	0	Group
6	12:46:47	Lunch break (21-12-2022)	Milk carton	0	Group
6	12:46:50	Lunch break (21-12-2022)	Straw	0	Group
6	12:47:07	Lunch break (21-12-2022)	Milk carton	0	Group
6	12:47:19	Lunch break (21-12-2022)	Desk	1	Solo
6	12:47:24	Lunch break (21-12-2022)	Shirt	6	Solo
6	12:47:24	Lunch break (21-12-2022)	Shirt	6	Solo
6	12:47:27	Lunch break (21-12-2022)	Desk	8	Solo
6	12:47:41	Lunch break (21-12-2022)	Shirt	6	Solo
[truncated: 7,977 more rows]
[truncated: 2 more columns]
