# Supplementary material for: Quantification of droplet and contact transmission risks among elementary school students based on network analyses using video-recorded data
Source: PLoS One. 2025 Feb 12;20(2):e0313364. doi: 10.1371/journal.pone.0313364 (PMC11819611; doi:10.1371/journal.pone.0313364)
Supplement: S4 Table — (XLSX) [file pone.0313364.s008.xlsx]

## Sheet: Before morning homeroom
Items	Number of contacts	Owner		Common
		Self	Others
Desk	182	120	62	0
School bag	139	130	9	0
Outerwear	97	74	23	0
Hand	86	69	17	0
Writing utensil	81	74	7	0
School cap	73	70	3	0
Textbook/Notebook	72	71	1	0
Head/Hair	72	71	1	0
Chair with emergency hood	67	60	7	0
Shirt	66	40	26	0
Mask	64	62	2	0
Face/Neck	57	55	2	0
Document folder	53	46	0	7
Handout	41	34	5	2
Drawer case	40	40	0	0
Tablet	32	32	0	0
Chair	28	28	0	0
Name tag	26	21	5	0
Water bottle	25	25	0	0
Pants	19	18	1	0
Handbag	16	16	0	0
Glove	15	11	4	0
Book	10	9	1	0
Indoor shoe	10	10	0	0
Indeterminable item	7	4	3	0
Feet	5	5	0	0
Glasses	4	4	0	0
Serving table cover	3	0	0	3
Locker (back)	2	0	0	2
Ping pong ball	2	2	0	0
Hair band	2	2	0	0
Photograph	2	0	0	2
Serving table	2	0	0	2
Disinfectant	2	0	0	2
Desk (teacher)	2	0	0	2
Ziplock bag	2	2	0	0
Wall/Bulletin board	2	0	0	2
Superball	1	0	1	0
Name tag holder	1	0	0	1
Print desk	1	0	0	1
Glasses case	1	1	0	0

## Sheet: 1st break
Items	Number of contacts	Owner		Common
		Self	Others
Desk	56	50	6	0
Mask	53	48	5	0
Outerwear	37	35	2	0
Sports cap	35	33	2	0
Hand	35	32	3	0
Writing utensil	31	30	1	0
Head/Hair	27	27	0	0
Face/Neck	27	27	0	0
Shirt	25	22	3	0
Gym uniform	25	24	1	0
Water bottle	24	24	0	0
Chair with emergency hood	23	20	3	0
Drawer case	20	20	0	0
Textbook/Notebook	18	18	0	0
Handbag	13	13	0	0
Indoor shoe	12	12	0	0
Chair	10	10	0	0
Faucet 5	9	0	0	9
Pants	8	8	0	0
Feet	8	8	0	0
Adhesive bandage	7	7	0	0
Faucet 4	6	0	0	6
Faucet 3	6	0	0	6
Plush toy	5	5	0	0
Pencil sharpener	5	0	0	5
Indeterminable item	5	3	1	1
Tissue paper	4	0	0	4
Gym uniform bag	3	3	0	0
Handkerchief	2	2	0	0
Book	2	2	0	0
Desk (teacher)	2	0	0	2
Handout	2	2	0	0
Name tag	2	2	0	0
Window	2	0	0	2
Faucet 1	2	0	0	2
Glasses	2	2	0	0
hand wash 4	2	0	0	2
Door (front)	2	0	0	2
hand wash 3	1	0	0	1
Document folder	1	1	0	0
Wall/Bulletin board	1	0	0	1
Tablet	1	1	0	0
Shelf	1	0	0	1
Superball	1	1	0	0
Glove	1	1	0	0
Hair band	1	1	0	0
Light switch	1	0	0	1
Print desk	1	0	0	1

## Sheet: 2nd break
Items	Number of contacts	Owner		Common
		Self	Others
Desk	126	62	64	0
Handout	114	104	10	0
Shirt	89	67	22	0
Writing utensil	82	77	5	0
Mask	77	77	0	0
Outerwear	69	59	10	0
Gym uniform bag	55	55	0	0
Chair with emergency hood	52	44	8	0
Head/Hair	48	48	0	0
Hand	48	38	10	0
Tablet	39	38	1	0
Drawer case	39	39	0	0
Face/Neck	31	31	0	0
Pants	29	29	0	0
Indeterminable item	21	19	1	1
Book	14	13	1	0
Indoor shoe	14	13	1	0
Textbook/Notebook	13	12	1	0
Chair	12	10	2	0
Handkerchief	11	11	0	0
Desk (teacher)	11	0	0	11
Handbag	10	10	0	0
Water bottle	9	9	0	0
Door (front)	8	0	0	8
Door (back)	7	0	0	7
Sports cap	6	6	0	0
Faucet 3	5	0	0	5
Faucet 4	4	0	0	4
Faucet 5	4	0	0	4
Floor	4	0	0	4
Disinfectant	4	0	0	4
Wall/Bulletin board	3	0	0	3
Handrail	3	0	0	3
Ping pong ball	3	3	0	0
Gym uniform	3	2	1	0
Superball	2	0	2	0
Faucet 1	2	0	0	2
Hook for gym uniform bag	2	0	0	2
hand wash 2	2	0	0	2
Tissue paper	1	1	0	0
Glasses	1	1	0	0
Ball	1	0	0	1
Window	1	0	0	1
Lunch mat holder	1	1	0	0
Sholder	1	1	0	0
Print desk	1	0	0	1
Pencil sharpener	1	0	0	1
	1083

## Sheet: 3rd break (20-12)
Items	Number of contacts	Owner		Common
		Self	Others
Desk	167	57	110	0
Shirt	159	61	98	0
Hand	81	64	17	0
Writing utensil	72	51	21	0
Mask	64	62	2	0
Outerwear	63	49	14	0
Handout	46	35	11	0
Chair with emergency hood	42	32	10	0
Pants	37	33	4	0
Head/Hair	34	29	5	0
Plush toy	33	14	19	0
Chair	23	16	7	0
Book	20	9	11	0
Textbook/Notebook	19	14	5	0
Door (back)	18	0	0	18
Face/Neck	14	13	1	0
Serving table cover	13	0	0	13
Desk (teacher)	11	0	0	11
Locker (back)	10	0	0	10
Water bottle	9	9	0	0
Glasses	9	9	0	0
Neckwear	7	5	2	0
Door (front)	7	0	0	7
Handbag	6	6	0	0
Shelf	5	0	0	5
Faucet 5	5	0	0	5
Wall/Bulletin board	5	0	0	5
Chair (teacher)	5	0	0	5
Chalk (back)	5	0	0	5
Indeterminable item	4	1	3	0
Floor	4	0	0	4
Notices	4	0	0	4
Curtain	3	0	0	3
Handkerchief	3	3	0	0
Hair band	2	2	0	0
Indoor shoe	2	2	0	0
Faucet 2	2	0	0	2
Blackboard eraser (back)	2	0	0	2
Stopwatch	2	0	0	2
Faucet 4	2	0	0	2
Blackboard (front)	1	0	0	1
Tablet	1	1	0	0
Cardboard	1	0	0	1
Door (toilet)	1	0	0	1
Disinfectant	1	0	0	1
Document folder	1	1	0	0
Tissue paper	1	1	0	0
Blackboard (back)	1	0	0	1
Paper waste	1	1	0	0
Hook for gym uniform bag	1	0	0	1
Handrail	1	0	0	1
Sholder	1	1	0	0
Print desk	1	0	0	1

## Sheet: 3rd break (21-12)
Items	Number of contacts	Owner		Common
		Self	Others
Desk	98	73	25	0
Mask	63	63	0	0
Shirt	45	40	5	0
Outerwear	32	31	1	0
Sports cap	30	29	1	0
Water bottle	28	28	0	0
Drawer case	28	28	0	0
Writing utensil	28	28	0	0
Chair with emergency hood	26	22	4	0
Handbag	24	24	0	0
Hand	24	23	1	0
Face/Neck	21	21	0	0
Pants	20	19	1	0
Head/Hair	20	20	0	0
Textbook/Notebook	17	17	0	0
Chair	13	13	0	0
Door (front)	9	0	0	9
Toy case	6	6	0	0
Handout	6	6	0	0
Blackboard eraser (front)	6	0	0	6
Tablet	5	5	0	0
Locker (back)	4	0	0	4
Book	4	4	0	0
Desk (teacher)	4	0	0	4
Water balloon	4	4	0	0
Handkerchief	4	4	0	0
Magnet (front)	3	0	0	3
Wall/Bulletin board	3	0	0	3
Stepping stool	3	0	0	3
Glove	3	3	0	0
Gym uniform bag	2	2	0	0
Feet	2	2	0	0
Hair band	2	2	0	0
Yo-yo	2	0	2	0
Faucet 3	2	0	0	2
Handrail	2	0	0	2
Curtain	1	0	0	1
Faucet 5	1	0	0	1
Frisbee	1	0	0	1
Door (back)	1	0	0	1
Lunch mat holder	1	1	0	0
Disinfectant	1	0	0	1
Glasses	1	1	0	0
Plush toy	1	1	0	0
Chair (teacher)	1	0	0	1
Ruler	1	0	0	1
Indeterminable item	1	1	0	0

## Sheet: Lunch break
Items	Number of contacts	Owner		Common
		Self	Others
Desk	504	327	177	0
Tablet	474	402	72	0
Tableware	456	28	0	428
Mask	438	438	0	0
Hand	382	346	36	0
Shirt	366	265	101	0
Outerwear	312	258	54	0
Head/Hair	210	206	4	0
Pants	157	154	3	0
Chair with emergency hood	140	113	27	0
Face/Neck	136	135	1	0
Milk carton	128	0	0	128
Basket with tableware	100	0	0	100
Chair	98	84	14	0
Drawer case	90	89	1	0
Lunch mat	78	69	9	0
Straw	56	0	0	56
Book	43	43	0	0
Desk (teacher)	41	0	0	41
Handbag	32	31	1	0
Indeterminable item	29	13	11	5
Glasses	29	28	1	0
School bag	29	25	4	0
Lunch mat holder	29	29	0	0
Blackboard eraser (front)	28	0	0	28
Serving table	25	0	0	25
Cart for lunch	23	0	0	23
Lunch clothes bag	22	0	0	22
Textbook/Notebook	21	18	3	0
Lunch clothes	20	0	0	20
Locker (back)	20	0	0	20
Writing utensil	19	18	1	0
Wall/Bulletin board	19	0	0	19
Plush toy	16	4	12	0
Disinfectant	17	0	0	17
Faucet 1	16	0	0	16
Handout	15	14	0	1
Ladle	14	0	0	14
Handkerchief	13	13	0	0
Serving table cover	13	0	0	13
Chalk (front)	13	0	0	13
School cap	13	11	2	0
Lunch clothes cap	12	0	0	12
Door (front)	11	0	0	11
Hook for gym uniform bag	11	0	0	11
Blackboard (front)	11	0	0	11
Water bottle	11	10	1	0
Door (back)	10	0	0	10
Faucet 5	10	0	0	10
Bucket	8	0	0	8
Faucet 4	8	0	0	8
Paper flower	7	0	0	7
Tong	7	0	0	7
Indoor shoe	7	6	1	0
Drawing paper	6	2	4	0
Toy case	6	6	0	0
Milk carton box	5	0	0	5
Dust cloth	5	0	0	5
Broom	5	0	0	5
hand wash 4	5	0	0	5
Sports cap	5	5	0	0
Shelf	5	0	0	5
Ball	4	0	0	4
Chalk holder (front)	4	0	0	4
Cleaning tool	4	0	0	4
Floor	4	0	0	4
Locker (lunch clothes)	4	0	0	4
hand wash 1	4	0	0	4
Feet	3	3	0	0
Paper waste	3	3	0	0
Gym uniform bag	3	3	0	0
Calligraphy set	3	3	0	0
Faucet 3	2	0	0	2
Cleaning closet	2	0	0	2
Food	2	0	0	2
Curtain	2	0	0	2
Handrail	2	0	0	2
Smartphone	2	0	0	2
Paper cup	2	2	0	0
Print desk	2	0	0	2
Glove	2	2	0	0
Teacher	2	0	0	2
Sholder	2	2	0	0
Neckwear	1	1	0	0
Name tag holder	1	0	0	1
hand wash 3	1	0	0	1
Book (back)	1	0	0	1
Document folder	1	1	0	0
Stepping stool	1	0	0	1
Underlay	1	1	0	0
Notices	1	0	0	1
Ping pong ball	1	1	0	0

## Sheet: Before afternoon homeroom
Items	Number of contacts	Owner		Common
		Self	Others
Handbag	73	70	3	0
School bag	41	38	3	0
Outerwear	31	28	3	0
Drawer case	29	27	2	0
Writing utensil	17	13	4	0
Shirt	17	16	1	0
Water bottle	15	15	0	0
Hand	14	14	0	0
Desk	13	6	7	0
Mask	12	12	0	0
Chair with emergency hood	11	10	1	0
Head/Hair	11	10	1	0
Chalk (front)	7	0	0	7
Face/Neck	5	5	0	0
Chalk (back)	5	0	0	5
School cap	5	5	0	0
Glasses	5	5	0	0
Pants	5	5	0	0
Indeterminable item	4	4	0	0
Faucet 5	4	0	0	4
Tablet	4	4	0	0
Plush toy	3	3	0	0
Drawing paper	3	3	0	0
Faucet 1	3	0	0	3
Door (other classroom)	3	0	0	3
Glove	3	3	0	0
Textbook/Notebook	3	3	0	0
Chair	2	2	0	0
Sports cap	2	2	0	0
Knapsack	2	2	0	0
Book	2	2	0	0
Blackboard eraser (front)	2	0	0	2
Lunch mat	2	2	0	0
Neckwear	1	1	0	0
Floor	1	0	0	1
Ziplock bag	1	1	0	0
Door (back)	1	0	0	1
Wall/Bulletin board	1	0	0	1
Door (front)	1	0	0	1
Magnet (back)	1	0	0	1
Locker (back)	1	0	0	1
Blackboard (front)	1	0	0	1
hand wash 1	1	0	0	1
Shelf	1	0	0	1
Handkerchief	1	1	0	0
Handout	1	1	0	0
