# Supplementary material for: Quantification of droplet and contact transmission risks among elementary school students based on network analyses using video-recorded data
Source: PLoS One. 2025 Feb 12;20(2):e0313364. doi: 10.1371/journal.pone.0313364 (PMC11819611; doi:10.1371/journal.pone.0313364)
Supplement: S5 Table — (XLSX) [file pone.0313364.s009.xlsx]

## Sheet: Before morning homeroom
Items	Number of contacts	Owner
		Self	Others
Desk	68	25	43
Outerwear	47	28	19
Shirt	45	22	23
School bag	37	28	9
Hand	30	14	16
Head/Hair	27	26	1
Mask	25	23	2
School cap	23	20	3
Handout	21	16	5
Writing utensil	20	13	7
Chair with emergency hood	20	16	4
Document folder	19	19	0
Textbook/Notebook	17	16	1
Face/Neck	12	10	2
Drawer case	9	9	0
Glove	7	4	3
Indoor shoe	6	6	0
Water bottle	5	5	0
Tablet	5	5	0
Pants	4	4	0
Indeterminable item	4	1	3
Name tag	4	3	1
Chair	4	4	0
Handbag	4	4	0
Book	2	1	1
Feet	1	1	0
Ziplock bag	1	1	0
Superball	1	0	1

## Sheet: 1st break
Items	Number of contacts	Owner
		Self	Others
Hand	11	8	3
Sports cap	9	7	2
Indoor shoe	6	6	0
Adhesive bandage	6	6	0
Desk	6	3	3
Outerwear	6	4	2
Mask	5	5	0
Chair with emergency hood	5	3	2
Water bottle	5	5	0
Shirt	5	2	3
Gym uniform	3	2	1
Writing utensil	3	2	1
Face/Neck	3	3	0
Indeterminable item	3	2	1
Feet	2	2	0
Pants	2	2	0
Head/Hair	2	2	0
Superball	1	1	0
Plush toy	1	1	0

## Sheet: 2nd break
Items	Number of contacts	Owner
		Self	Others
Desk	51	9	42
Shirt	46	30	16
Mask	28	28	0
Handout	27	17	10
Hand	25	16	9
Outerwear	24	16	8
Pants	18	18	0
Gym uniform bag	17	17	0
Writing utensil	16	13	3
Head/Hair	15	15	0
Chair with emergency hood	14	9	5
Indoor shoe	8	8	0
Indeterminable item	7	6	1
Face/Neck	7	7	0
Tablet	5	4	1
Handkerchief	4	4	0
Book	3	2	1
Ping pong ball	3	3	0
Sports cap	3	3	0
Handbag	2	2	0
Gym uniform	2	1	1
Chair	2	1	1
Superball	2	0	2
Water bottle	1	1	0
Drawer case	1	1	0

## Sheet: 3rd break (20-12)
Items	Number of contacts	Owner
		Self	Others
Shirt	136	39	97
Desk	93	14	79
Hand	57	40	17
Writing utensil	52	32	20
Mask	40	38	2
Plush toy	32	13	19
Pants	21	17	4
Outerwear	21	14	7
Head/Hair	21	16	5
Handout	19	10	9
Book	17	6	11
Chair with emergency hood	16	9	7
Chair	8	3	5
Textbook/Notebook	7	3	4
Neckwear	5	3	2
Face/Neck	5	4	1
Glasses	5	5	0
Indeterminable item	2	0	2
Handkerchief	2	2	0
Indoor shoe	2	2	0
Sholder	1	1	0
Document folder	1	1	0
Hair band	1	1	0
Water bottle	1	1	0
Handbag	1	1	0

## Sheet: 3rd break (21-12)
Items	Number of contacts	Owner
		Self	Others
Desk	17	7	10
Shirt	17	12	5
Sports cap	9	8	1
Hand	6	5	1
Pants	5	4	1
Handbag	5	5	0
Water bottle	5	5	0
Water balloon	4	4	0
Writing utensil	3	3	0
Mask	3	3	0
Face/Neck	3	3	0
Outerwear	2	2	0
Yo-yo	2	0	2
Textbook/Notebook	2	2	0
Tablet	2	2	0
Drawer case	2	2	0
Toy case	1	1	0
Handout	1	1	0
Head/Hair	1	1	0
Gym uniform bag	1	1	0
Chair	1	1	0
Handkerchief	1	1	0

## Sheet: Lunch break
Items	Number of contacts	Owner
		Self	Others
Hand	215	181	34
Shirt	213	118	95
Mask	189	189	0
Tablet	158	92	66
Desk	156	46	110
Outerwear	120	84	36
Pants	102	99	3
Head/Hair	73	69	4
Chair with emergency hood	45	23	22
Face/Neck	26	25	1
Chair	23	12	11
Lunch mat	21	15	6
Tableware	21	21	0
Indeterminable item	10	3	7
School bag	10	8	2
Glasses	9	8	1
Plush toy	7	0	7
Drawer case	7	6	1
Textbook/Notebook	6	3	3
Drawing paper	5	1	4
Lunch mat holder	5	5	0
Writing utensil	4	3	1
School cap	3	3	0
Indoor shoe	3	2	1
Water bottle	3	2	1
Handkerchief	2	2	0
Calligraphy set	2	2	0
Book	2	2	0
Handbag	2	2	0
Handout	2	2	0
Sports cap	1	1	0
Feet	1	1	0
Toy case	1	1	0
Ping pong ball	1	1	0

## Sheet: Before afternoon homeroom
Items	Number of contacts	Owner
		Self	Others
Handbag	29	26	3
Outerwear	17	14	3
School bag	8	5	3
Hand	7	7	0
Drawer case	7	6	1
Desk	4	1	3
Water bottle	4	4	0
Mask	3	3	0
Drawing paper	3	3	0
Writing utensil	3	2	1
Head/Hair	2	2	0
Chair with emergency hood	2	1	1
Glove	1	1	0
Pants	1	1	0
Face/Neck	1	1	0
Shirt	1	0	1
Glasses	1	1	0
Plush toy	1	1	0
