# Supplementary material for: Quantification of droplet and contact transmission risks among elementary school students based on network analyses using video-recorded data
Source: PLoS One. 2025 Feb 12;20(2):e0313364. doi: 10.1371/journal.pone.0313364 (PMC11819611; doi:10.1371/journal.pone.0313364)
Supplement: S6 Table — (XLSX) [file pone.0313364.s010.xlsx]

## Sheet: Before morning homeroom
Items	Number of contacts	Owner
		Self	Others
Desk	114	95	19
School bag	102	102	0
Writing utensil	61	61	0
Hand	56	55	1
Textbook/Notebook	55	55	0
School cap	50	50	0
Outerwear	50	46	4
Chair with emergency hood	47	44	3
Head/Hair	45	45	0
Face/Neck	45	45	0
Mask	39	39	0
Drawer case	31	31	0
Tablet	27	27	0
Document folder	27	27	0
Chair	24	24	0
Name tag	22	18	4
Shirt	21	18	3
Water bottle	20	20	0
Handout	18	18	0
Pants	15	14	1
Handbag	12	12	0
Glove	8	7	1
Book	8	8	0
Glasses	4	4	0
Indoor shoe	4	4	0
Feet	4	4	0
Indeterminable item	3	3	0
Hair band	2	2	0
Ping pong ball	2	2	0
Ziplock bag	1	1	0
Glasses case	1	1	0

## Sheet: 1st break
Items	Number of contacts	Owner
		Self	Others
Desk	50	46	4
Mask	48	48	0
Outerwear	31	31	0
Writing utensil	28	28	0
Sports cap	26	26	0
Head/Hair	25	25	0
Hand	24	24	0
Face/Neck	24	24	0
Gym uniform	22	22	0
Drawer case	20	20	0
Shirt	20	20	0
Water bottle	19	19	0
Chair with emergency hood	18	17	1
Textbook/Notebook	18	18	0
Handbag	13	13	0
Chair	10	10	0
Pants	6	6	0
Feet	6	6	0
Indoor shoe	6	6	0
Plush toy	4	4	0
Gym uniform bag	3	3	0
Handkerchief	2	2	0
Book	2	2	0
Name tag	2	2	0
Handout	2	2	0
Glasses	2	2	0
Adhesive bandage	1	1	0
Document folder	1	1	0
Indeterminable item	1	1	0
Tablet	1	1	0
Glove	1	1	0
Hair band	1	1	0

## Sheet: 2nd break
Items	Number of contacts	Owner
		Self	Others
Handout	87	87	0
Desk	75	53	22
Writing utensil	66	64	2
Mask	49	49	0
Outerwear	45	43	2
Shirt	43	37	6
Chair with emergency hood	38	35	3
Drawer case	38	38	0
Gym uniform bag	38	38	0
Tablet	34	34	0
Head/Hair	33	33	0
Face/Neck	24	24	0
Hand	23	22	1
Indeterminable item	13	13	0
Textbook/Notebook	13	12	1
Book	11	11	0
Pants	11	11	0
Chair	10	9	1
Handbag	8	8	0
Water bottle	8	8	0
Handkerchief	7	7	0
Indoor shoe	6	5	1
Sports cap	3	3	0
Lunch mat holder	1	1	0
Glasses	1	1	0
Tissue paper	1	1	0
Gym uniform	1	1	0
Sholder	1	1	0

## Sheet: 3rd break (20-12)
Items	Number of contacts	Owner
		Self	Others
Desk	74	43	31
Outerwear	42	35	7
Handout	27	25	2
Chair with emergency hood	26	23	0
Hand	24	24	0
Mask	24	24	0
Shirt	23	22	1
Writing utensil	20	19	1
Pants	16	16	0
Chair	15	13	2
Head/Hair	13	13	0
Textbook/Notebook	12	11	1
Face/Neck	9	9	0
Water bottle	8	8	0
Handbag	5	5	0
Glasses	4	4	0
Book	3	3	0
Indeterminable item	2	1	1
Neckwear	2	2	0
Paper waste	1	1	0
Tissue paper	1	1	0
Tablet	1	1	0
Plush toy	1	1	0
Handkerchief	1	1	0
Hair band	1	1	0

## Sheet: 3rd break (21-12)
Items	Number of contacts	Owner
		Self	Others
Desk	81	66	15
Mask	60	60	0
Outerwear	30	29	1
Shirt	28	28	0
Chair with emergency hood	26	22	4
Drawer case	26	26	0
Writing utensil	25	25	0
Water bottle	23	23	0
Sports cap	21	21	0
Head/Hair	19	19	0
Handbag	19	19	0
Hand	18	18	0
Face/Neck	18	18	0
Pants	15	15	0
Textbook/Notebook	15	15	0
Chair	12	12	0
Toy case	5	5	0
Handout	5	5	0
Book	4	4	0
Tablet	3	3	0
Handkerchief	3	3	0
Glove	3	3	0
Feet	2	2	0
Hair band	2	2	0
Glasses	1	1	0
Gym uniform bag	1	1	0
Plush toy	1	1	0
Lunch mat holder	1	1	0
Indeterminable item	1	1	0

## Sheet: Lunch break
Items	Number of contacts	Owner
		Self	Others
Desk	348	281	67
Tablet	315	309	6
Mask	248	248	0
Outerwear	192	174	18
Hand	167	165	2
Shirt	153	147	6
Head/Hair	137	137	0
Face/Neck	110	110	0
Chair with emergency hood	95	90	5
Drawer case	83	83	0
Chair	75	72	3
Lunch mat	57	54	3
Pants	55	55	0
Book	41	41	0
Handbag	30	29	1
Lunch mat holder	24	24	0
Glasses	20	20	0
School bag	19	17	2
Writing utensil	15	15	0
Textbook/Notebook	15	15	0
Indeterminable item	14	10	4
Handout	12	12	0
Handkerchief	11	11	0
School cap	10	8	2
Plush toy	9	4	5
Water bottle	8	8	0
Tableware	7	7	0
Toy case	5	5	0
Indoor shoe	4	4	0
Sports cap	4	4	0
Paper waste	3	3	0
Gym uniform bag	3	3	0
Glove	2	2	0
Feet	2	2	0
Paper cup	2	2	0
Sholder	2	2	0
Document folder	1	1	0
Calligraphy set	1	1	0
Drawing paper	1	1	0
Neckwear	1	1	0
Underlay	1	1	0

## Sheet: Before afternoon homeroom
Items	Number of contacts	Owner
		Self	Others
Handbag	44	44	0
School bag	33	33	0
Drawer case	22	21	1
Shirt	16	16	0
Outerwear	14	14	0
Writing utensil	14	11	3
Water bottle	11	11	0
Mask	9	9	0
Head/Hair	9	8	1
Desk	9	5	4
Chair with emergency hood	9	9	0
Hand	7	7	0
School cap	5	5	0
Glasses	4	4	0
Indeterminable item	4	4	0
Pants	4	4	0
Face/Neck	4	4	0
Tablet	4	4	0
Textbook/Notebook	3	3	0
Lunch mat	2	2	0
Glove	2	2	0
Plush toy	2	2	0
Book	2	2	0
Chair	2	2	0
Knapsack	2	2	0
Sports cap	2	2	0
Handkerchief	1	1	0
Neckwear	1	1	0
Handout	1	1	0
Ziplock bag	1	1	0
