# Supplementary material for: Quantification of droplet and contact transmission risks among elementary school students based on network analyses using video-recorded data
Source: PLoS One. 2025 Feb 12;20(2):e0313364. doi: 10.1371/journal.pone.0313364 (PMC11819611; doi:10.1371/journal.pone.0313364)
Supplement: S7 Table — (XLSX) [file pone.0313364.s011.xlsx]

## Sheet: Degree without hands
Items	Degree
Door (back)	9
Serving table cover	8
Desk (teacher)	7
Desk(ID:14)	6
Desk(ID:21)	6
Desk(ID:3)	6
Desk(ID:4)	6
Shirt(ID:27)	6
Chair (teacher)	5
Shirt(ID:12)	5
Door (front)	5
Desk(ID:16)	5
Desk(ID:19)	5
Desk(ID:8)	5
Desk(ID:22)	5
Shirt(ID:14)	4
Shelf	4
Wall/Bulletin board	4
Desk(ID:11)	4
Desk(ID:15)	4
Desk(ID:20)	4
Locker (back)	4
Book(ID:26)	4
Plush toy(ID:17)	4
Shirt(ID:20)	4
Desk(ID:23)	4
Desk(ID:1)	3
Shirt(ID:1)	3
Desk(ID:24)	3
Outerwear(ID:2)	3
Faucet 5	3
Desk(ID:6)	3
Shirt(ID:15)	3
Desk(ID:17)	3
Desk(ID:18)	3
Shirt(ID:11)	3
Chair(ID:9)	3
Shirt(ID:17)	3
Writing utensil(ID:20)	3
Desk(ID:26)	3
Curtain	3
Shirt(ID:19)	3
Head/Hair(ID:27)	3
Writing utensil(ID:14)	2
Textbook/Notebook(ID:14)	2
Desk(ID:2)	2
Shirt(ID:2)	2
Shirt(ID:4)	2
Outerwear(ID:4)	2
Writing utensil(ID:22)	2
Floor	2
Desk(ID:9)	2
Shirt(ID:30)	2
Stopwatch	2
Shirt(ID:6)	2
Chair with emergency hood(ID:6)	2
Desk(ID:12)	2
Shirt(ID:16)	2
Writing utensil(ID:18)	2
Chair with emergency hood(ID:18)	2
Neckwear(ID:18)	2
Chalk (back)	2
Blackboard eraser (back)	2
Outerwear(ID:7)	2
Shirt(ID:28)	2
Outerwear(ID:8)	2
Head/Hair(ID:8)	2
Writing utensil(ID:11)	2
Outerwear(ID:16)	2
Textbook/Notebook(ID:20)	2
Desk(ID:10)	2
Mask(ID:20)	2
Pants(ID:11)	2
Desk(ID:13)	2
Shirt(ID:13)	2
Chair with emergency hood(ID:17)	2
Chair(ID:22)	2
Chair(ID:24)	2
Shirt(ID:25)	2
Notices	2
Chair with emergency hood(ID:13)	2
Outerwear(ID:21)	2
Chair with emergency hood(ID:14)	2
Desk(ID:5)	2
Chair(ID:15)	2
Shirt(ID:22)	2
Outerwear(ID:23)	2
Shirt(ID:9)	2
Chair with emergency hood(ID:20)	2
Chair with emergency hood(ID:22)	2
Book(ID:22)	2
Shirt(ID:29)	2
Mask(ID:1)	1
Chair with emergency hood(ID:1)	1
Pants(ID:1)	1
Water bottle(ID:1)	1
Writing utensil(ID:2)	1
Mask(ID:2)	1
Head/Hair(ID:2)	1
Chair(ID:2)	1
Textbook/Notebook(ID:2)	1
Face/Neck(ID:2)	1
Sholder(ID:2)	1
Writing utensil(ID:3)	1
Mask(ID:3)	1
Chair with emergency hood(ID:3)	1
Pants(ID:3)	1
Head/Hair(ID:3)	1
Textbook/Notebook(ID:3)	1
Face/Neck(ID:3)	1
Mask(ID:4)	1
Pants(ID:4)	1
Water bottle(ID:4)	1
Indeterminable item(ID:22)	1
Hook for gym uniform bag	1
Disinfectant	1
Writing utensil(ID:1)	1
Shirt(ID:5)	1
Pants(ID:5)	1
Mask(ID:6)	1
Pants(ID:6)	1
Head/Hair(ID:6)	1
Glasses(ID:6)	1
Indeterminable item(ID:6)	1
Paper waste(ID:6)	1
Tissue paper(ID:6)	1
Shirt(ID:18)	1
Head/Hair(ID:18)	1
Book(ID:18)	1
Indeterminable item(ID:18)	1
Indeterminable item(ID:20)	1
Blackboard (back)	1
Desk(ID:7)	1
Writing utensil(ID:7)	1
Mask(ID:7)	1
Chair with emergency hood(ID:7)	1
Pants(ID:7)	1
Water bottle(ID:7)	1
Book(ID:16)	1
Mask(ID:8)	1
Chair with emergency hood(ID:8)	1
Pants(ID:8)	1
Water bottle(ID:8)	1
Writing utensil(ID:9)	1
Mask(ID:9)	1
Outerwear(ID:9)	1
Chair with emergency hood(ID:9)	1
Pants(ID:9)	1
Plush toy(ID:9)	1
Textbook/Notebook(ID:9)	1
Water bottle(ID:9)	1
Head/Hair(ID:17)	1
Textbook/Notebook(ID:17)	1
Shirt(ID:10)	1
Mask(ID:10)	1
Pants(ID:10)	1
Head/Hair(ID:10)	1
Chair(ID:10)	1
Chair with emergency hood(ID:11)	1
Face/Neck(ID:11)	1
Document folder(ID:11)	1
Outerwear(ID:1)	1
Mask(ID:12)	1
Pants(ID:12)	1
Chair(ID:12)	1
Book(ID:12)	1
Face/Neck(ID:12)	1
Chair(ID:13)	1
Shirt(ID:24)	1
Face/Neck(ID:24)	1
Desk(ID:29)	1
Faucet 2	1
Mask(ID:5)	1
Mask(ID:13)	1
Pants(ID:13)	1
Textbook/Notebook(ID:13)	1
Tablet(ID:13)	1
Mask(ID:14)	1
Chair(ID:14)	1
Outerwear(ID:5)	1
Mask(ID:15)	1
Outerwear(ID:15)	1
Head/Hair(ID:15)	1
Writing utensil(ID:16)	1
Head/Hair(ID:16)	1
Chair(ID:16)	1
Textbook/Notebook(ID:16)	1
Face/Neck(ID:16)	1
Glasses(ID:16)	1
Hair band(ID:16)	1
Textbook/Notebook(ID:18)	1
Mask(ID:17)	1
Pants(ID:17)	1
Chair(ID:17)	1
Book(ID:17)	1
Indoor shoe(ID:17)	1
Mask(ID:18)	1
Chair(ID:18)	1
Face/Neck(ID:18)	1
Water bottle(ID:18)	1
Outerwear(ID:19)	1
Pants(ID:19)	1
Head/Hair(ID:19)	1
Chair(ID:19)	1
Indoor shoe(ID:19)	1
Plush toy(ID:27)	1
Shirt(ID:21)	1
Writing utensil(ID:21)	1
Mask(ID:21)	1
Book(ID:21)	1
Pants(ID:22)	1
Face/Neck(ID:22)	1
Pants(ID:14)	1
Writing utensil(ID:23)	1
Mask(ID:23)	1
Blackboard (front)	1
Outerwear(ID:24)	1
Chair with emergency hood(ID:24)	1
Pants(ID:24)	1
Desk(ID:25)	1
Mask(ID:25)	1
Outerwear(ID:25)	1
Pants(ID:25)	1
Chair(ID:25)	1
Textbook/Notebook(ID:25)	1
Outerwear(ID:27)	1
Faucet 4	1
Door (toilet)	1
Cardboard	1
Outerwear(ID:26)	1
Head/Hair(ID:26)	1
Plush toy(ID:26)	1
Textbook/Notebook(ID:26)	1
Hair band(ID:26)	1
Print desk	1
Desk(ID:27)	1
Writing utensil(ID:27)	1
Mask(ID:27)	1
Chair with emergency hood(ID:27)	1
Outerwear(ID:14)	1
Desk(ID:28)	1
Mask(ID:28)	1
Outerwear(ID:28)	1
Pants(ID:28)	1
Head/Hair(ID:28)	1
Writing utensil(ID:29)	1
Mask(ID:29)	1
Outerwear(ID:29)	1
Pants(ID:29)	1
Head/Hair(ID:29)	1
Chair(ID:29)	1
Chair with emergency hood(ID:25)	1
Desk(ID:30)	1
Mask(ID:30)	1
Outerwear(ID:30)	1
Pants(ID:30)	1
Face/Neck(ID:30)	1

## Sheet: Degree only hands
Items	Degree
Hand(ID:6)	34
Hand(ID:12)	28
Hand(ID:25)	24
Hand(ID:9)	22
Hand(ID:30)	20
Hand(ID:15)	19
Hand(ID:27)	19
Hand(ID:5)	18
Hand(ID:17)	18
Hand(ID:23)	18
Hand(ID:4)	17
Hand(ID:18)	17
Hand(ID:8)	17
Hand(ID:10)	17
Hand(ID:13)	16
Hand(ID:22)	16
Hand(ID:1)	15
Hand(ID:28)	15
Hand(ID:7)	14
Hand(ID:11)	14
Hand(ID:14)	14
Hand(ID:16)	14
Hand(ID:2)	13
Hand(ID:19)	13
Hand(ID:24)	13
Hand(ID:26)	13
Hand(ID:29)	13
Hand(ID:20)	10
Hand(ID:3)	8
Hand(ID:21)	8

## Sheet: Betweenness centrality
items	Betweenness centrality
Serving table cover	47.8509
Door (back)	41.625
Desk(ID:3)	39.0673
Desk(ID:21)	29.123
Desk (teacher)	26.3032
Hand(ID:5)	22.694
Hand(ID:30)	21.8074
Desk(ID:14)	19.9507
Desk(ID:22)	19.4715
Desk(ID:4)	19.2232
Hand(ID:27)	18.7308
Hand(ID:23)	17.8164
Desk(ID:16)	16.5449
Desk(ID:23)	16.3508
Door (front)	16.0668
Desk(ID:8)	15.8396
Hand(ID:17)	15.2145
Desk(ID:19)	14.6083
Shirt(ID:27)	14.2718
Hand(ID:6)	14.2227
Hand(ID:12)	14.0841
Desk(ID:11)	11.1646
Hand(ID:15)	10.8497
Hand(ID:25)	10.1799
Outerwear(ID:2)	10.0074
Handout(ID:20)	9.62903
Desk(ID:15)	9.56195
Shirt(ID:12)	9.54316
Locker (back)	9.45336
Book(ID:26)	8.61748
Hand(ID:13)	8.50468
Chair (teacher)	8.29216
Hand(ID:22)	7.84209
Desk(ID:20)	7.68102
Shirt(ID:14)	7.45384
Desk(ID:17)	7.43464
Hand(ID:9)	6.77375
Hand(ID:19)	6.68233
Hand(ID:14)	6.38236
Desk(ID:24)	6.3231
Wall/Bulletin board	5.92989
Stopwatch	5.88916
Hand(ID:4)	5.66512
Chair(ID:9)	4.86665
Desk(ID:26)	4.52279
Desk(ID:6)	4.46454
Shelf	4.04167
Faucet 5	4.0117
Shirt(ID:20)	4.00004
Plush toy(ID:17)	3.97627
Curtain	3.91277
Desk(ID:1)	3.45715
Outerwear(ID:7)	3.40627
Shirt(ID:16)	3.32851
Hand(ID:28)	3.32749
Shirt(ID:1)	3.28247
Desk(ID:2)	3.2385
Shirt(ID:2)	3.2385
Hand(ID:20)	3.22002
Shirt(ID:22)	2.99484
Desk(ID:10)	2.52705
Hand(ID:8)	2.47185
Hand(ID:11)	2.42701
Hand(ID:26)	2.41121
Floor	2.36843
Desk(ID:18)	2.33443
Shirt(ID:17)	2.10958
Desk(ID:13)	2.10285
Shirt(ID:13)	2.10285
Shirt(ID:11)	1.96604
Handout(ID:21)	1.9467
Chair(ID:24)	1.9131
Desk(ID:9)	1.89473
Chair(ID:22)	1.7948
Hand(ID:1)	1.79445
Hand(ID:10)	1.69453
Shirt(ID:28)	1.64799
Shirt(ID:19)	1.5591
Head/Hair(ID:27)	1.5591
Pants(ID:11)	1.46524
Chair with emergency hood(ID:6)	1.39759
Chair with emergency hood(ID:20)	1.33333
Outerwear(ID:16)	1.15688
Outerwear(ID:21)	1.11918
Chair with emergency hood(ID:22)	1.09654
Hand(ID:29)	1.07546
Desk(ID:12)	1.06609
Writing utensil(ID:22)	1.00996
Chair with emergency hood(ID:14)	1.00408
Chair with emergency hood(ID:13)	0.972485
Desk(ID:5)	0.920398
Handout(ID:30)	0.914373
Book(ID:22)	0.908636
Shirt(ID:9)	0.816828
Writing utensil(ID:20)	0.788771
Shirt(ID:29)	0.756703
Shirt(ID:15)	0.748397
Outerwear(ID:4)	0.739583
Shirt(ID:25)	0.725005
Notices	0.725005
Textbook/Notebook(ID:20)	0.645192
Chair with emergency hood(ID:17)	0.63347
Hand(ID:16)	0.615371
Hand(ID:7)	0.540457
Hand(ID:2)	0.529167
Chair(ID:15)	0.453654
Hand(ID:24)	0.432087
Shirt(ID:30)	0.385784
Writing utensil(ID:14)	0.365377
Textbook/Notebook(ID:14)	0.365377
Hand(ID:21)	0.311988
Hand(ID:18)	0.278869
Outerwear(ID:8)	0.264817
Head/Hair(ID:8)	0.264817
Writing utensil(ID:11)	0.264817
Handout(ID:11)	0.264817
