# Supplementary material for: Quantification of droplet and contact transmission risks among elementary school students based on network analyses using video-recorded data
Source: PLoS One. 2025 Feb 12;20(2):e0313364. doi: 10.1371/journal.pone.0313364 (PMC11819611; doi:10.1371/journal.pone.0313364)
Supplement: S8 Table — (XLSX) [file pone.0313364.s012.xlsx]

## Sheet: Items belongings of others
Items	Number of samples
Hand	333
Desk	281
Shirt	194
Mask	88
Outerwear	88
Chair	81
Chair with emergency hood	74
Writing utensil	66
Pants	52
Head/Hair	27
Indeterminable item	19
Handout	17
Water bottle	17
Plush toy	17
Face/Neck	13
Textbook/Notebook	10
Book	8
Handbag	6
Neckwear	6
Tablet	5
Hair band	4
Glasses	4
Document folder	1
Sholder	1
Tissue paper	1
Handkerchief	1

## Sheet: Common items
Items	Number of samples
Serving table cover	18
Chair (teacher)	18
Desk (teacher)	17
Door (back)	16
Door (front)	13
Shelf	12
Stopwatch	11
Curtain	9
Floor	9
Blackboard (back)	7
Wall/Bulletin board	7
Faucet 5	7
Faucet 2	7
Locker (back)	7
Chalk (back)	7
Blackboard eraser (back)	7
Notices	6
Disinfectant	6
Cardboard	5
Door (toilet)	4
Faucet 4	4
Hook for gym uniform bag	3
Handrail	2
Blackboard (front)	1
Print desk	1
