# Supplementary material for: Quantification of droplet and contact transmission risks among elementary school students based on network analyses using video-recorded data
Source: PLoS One. 2025 Feb 12;20(2):e0313364. doi: 10.1371/journal.pone.0313364 (PMC11819611; doi:10.1371/journal.pone.0313364)
Supplement: S9 Table — (XLSX) [file pone.0313364.s013.xlsx]

## Sheet: more than one copy
items	Counts
Door (back)	40
Serving table cover	34
Desk (teacher)	28
Hand(ID:15)	19
Desk(ID:21)	19
Door (front)	19
Desk(ID:14)	18
Desk(ID:3)	17
Desk(ID:16)	17
Shirt(ID:12)	16
Desk(ID:4)	16
Shirt(ID:27)	14
Desk(ID:11)	12
Plush toy(ID:17)	10
Shirt(ID:14)	9
Chair (teacher)	9
Desk(ID:8)	9
Desk(ID:19)	8
Desk(ID:23)	8
Shirt(ID:20)	8
Hand(ID:19)	7
Desk(ID:26)	7
Hand(ID:20)	7
Shelf	6
Desk(ID:17)	6
Desk(ID:20)	6
Locker (back)	6
Desk(ID:22)	6
Desk(ID:1)	5
Outerwear(ID:2)	5
Hand(ID:4)	5
Desk(ID:6)	5
Desk(ID:18)	5
Shirt(ID:11)	5
Desk(ID:15)	5
Book(ID:26)	5
Head/Hair(ID:27)	5
Shirt(ID:1)	4
Shirt(ID:17)	4
Hand(ID:9)	4
Handout(ID:20)	4
Writing utensil(ID:11)	3
Wall/Bulletin board	3
Floor	3
Hand(ID:10)	3
Writing utensil(ID:20)	3
Hand(ID:18)	3
Faucet 5	3
Desk(ID:2)	2
Notices	2
Outerwear(ID:4)	2
Chair(ID:22)	2
Stopwatch	2
Shirt(ID:30)	2
Writing utensil(ID:18)	2
Handout(ID:11)	2
Shirt(ID:25)	2
Outerwear(ID:21)	2
Chair with emergency hood(ID:14)	2
Pants(ID:11)	2
Shirt(ID:9)	2
Desk(ID:24)	2
Chair(ID:9)	2
Shirt(ID:19)	2
Writing utensil(ID:14)	1
Handout(ID:21)	1
Shirt(ID:2)	1
Shirt(ID:4)	1
Desk(ID:9)	1
Chalk (back)	1
Shirt(ID:16)	1
Handout(ID:18)	1
Outerwear(ID:8)	1
Outerwear(ID:16)	1
Desk(ID:10)	1
Head/Hair(ID:8)	1
Hand(ID:12)	1
Desk(ID:12)	1
Desk(ID:13)	1
Chair with emergency hood(ID:13)	1
Faucet 2	1
Shirt(ID:13)	1
Hand(ID:14)	1
Textbook/Notebook(ID:14)	1
Desk(ID:5)	1
Shirt(ID:22)	1
Chair with emergency hood(ID:6)	1
Chair with emergency hood(ID:17)	1
Neckwear(ID:18)	1
Chair with emergency hood(ID:20)	1
Chair with emergency hood(ID:22)	1
Outerwear(ID:23)	1
Outerwear(ID:7)	1
Chair(ID:15)	1
Faucet 4	1
Shirt(ID:28)	1
Shirt(ID:29)	1
Handout(ID:30)	1

## Sheet: more than 100 copies
items	Counts
Door (back)	7
Desk(ID:3)	5
Desk(ID:4)	5
Head/Hair(ID:27)	5
Locker (back)	5
Hand(ID:15)	4
Desk(ID:18)	4
Desk(ID:14)	4
Desk(ID:16)	4
Desk(ID:19)	4
Desk(ID:11)	3
Hand(ID:20)	3
Desk(ID:21)	3
Door (front)	3
Faucet 5	3
Desk(ID:23)	3
Desk(ID:1)	2
Desk(ID:6)	2
Writing utensil(ID:18)	2
Writing utensil(ID:11)	2
Writing utensil(ID:20)	2
Desk(ID:17)	2
Desk(ID:24)	2
Desk(ID:26)	2
Desk(ID:2)	1
Hand(ID:4)	1
Outerwear(ID:4)	1
Shirt(ID:4)	1
Desk(ID:9)	1
Hand(ID:9)	1
Desk(ID:10)	1
Hand(ID:10)	1
Head/Hair(ID:8)	1
Hand(ID:12)	1
Desk(ID:12)	1
Desk(ID:13)	1
Hand(ID:14)	1
Chair with emergency hood(ID:14)	1
Desk(ID:5)	1
Chair with emergency hood(ID:17)	1
Neckwear(ID:18)	1
Hand(ID:18)	1
Hand(ID:19)	1
Chair with emergency hood(ID:20)	1
Outerwear(ID:21)	1
Chair with emergency hood(ID:22)	1
Chair(ID:15)	1
Shirt(ID:28)	1
Shirt(ID:30)	1
